# Supplementary material for: N,N′-Bis(3,4-dimethoxy­benzyl­idene)butane-1,4-diamine
Source: Acta Crystallogr Sect E Struct Rep Online. 2009 Jul 4;65(Pt 8):o1773. doi: 10.1107/S1600536809025069 (PMC2977286; doi:10.1107/S1600536809025069)
Supplement: Supplementary file 1 [file e-65-o1773-sup1.cif]

##############################################################################
###                                                                        ###
###        Electronic paper (Acta Crystallographica Section E)             ###
###                                                                        ###
##############################################################################
#                                                                            #
# This CIF contains the data in a paper accepted for publication in Acta     #
# Crystallographica Section E. It conforms to the requirements of Notes      #
# for Authors for Section E, and has been peer reviewed under the auspices   #
# of the IUCr Commission on Journals.                                        #
#                                                                            #
# Full details of the Crystallographic Information File format               #
# are given in the paper "The Crystallographic Information File (CIF):       #
# a New Standard Archive File for Crystallography" by S. R. Hall, F. H.      #
# Allen and I. D. Brown [Acta Cryst. (1991), A47, 655-685].                  #
#                                                                            #
# The current version of the core CIF dictionary is obtainable from          #
# ftp://ftp.iucr.org/pub/cif_core.dic. The current version number is 2.4.    #
#                                                                            #
# Software is freely available for graphical display of the structure(s) in  #
# this CIF.  For information consult the CIF home page http://www.iucr.org/  #
# cif/home.html                                                              #
#                                                                            #
# This file may be used for bona fide research purposes within the           #
# scientific community so long as proper attribution is given to the journal # 
# article from which it was obtained.                                        #
#                                                                            #
##############################################################################
                                             
data_global
_audit_creation_method     'Jana2006 Version : 31/03/2009'
_journal_date_recd_electronic     2009-06-26
_journal_date_accepted     2009-06-29
_journal_name_full     'Acta Crystallographica, Section E'
_journal_year     2009
_journal_volume     65
_journal_issue      8
_journal_page_first     o1773
_journal_page_last     o1773
_journal_paper_category     QO
_journal_coeditor_code     BT2985
_publ_contact_author_name     'Michal Dusek'
_publ_contact_author_address
;
Institute of Physics of the ASCR, v.v.i.
Na Slovance 2
182 21 Prague 8
Czech Republic
;
_publ_contact_author_email     'dusek@fzu.cz'
_publ_contact_author_fax     '+420233343184'
_publ_contact_author_phone     '+420220318594'
_publ_section_title
;
<i>N</i>,<i>N</i>'-Bis(3,4-dimethoxybenzylidene)butane-1,4-diamine
;
loop_
    _publ_author_name
    _publ_author_footnote
    _publ_author_address
    'Dehno Khalaji, Aliakbar' .
;
Department of Chemistry
Faculty of Science
Golestan University
Gorgan
Iran
;
    'Fejfarova, Karla' .
;
Institute of Physics of the ASCR
v.v.i. Na Slovance 2
182 21 Praha 8
Czech Republic
;
    'Dusek, Michal' .
;
Institute of Physics of the ASCR
v.v.i. Na Slovance 2
182 21 Prague 8
Czech Republic
;
data_I
_chemical_name_systematic
;
<i>N</i>,<i>N</i>'-Bis(3,4-dimethoxybenzylidene)butane-1,4-diamine
;
_chemical_name_common     ?
_chemical_formula_moiety     'C22 H28 N2 O4'
_chemical_formula_sum     'C22 H28 N2 O4'
_chemical_formula_structural     ?
_chemical_formula_analytical     ?
_chemical_formula_iupac     'C22 H28 N2 O4'
_chemical_formula_weight     384.5
_chemical_melting_point     ?
_symmetry_cell_setting     monoclinic
_symmetry_space_group_name_H-M     'P 1 21/c 1'
_symmetry_space_group_name_Hall     '-P 2ybc '
loop_
    _symmetry_equiv_pos_site_id
    _symmetry_equiv_pos_as_xyz
    1 x,y,z
    2 -x,y+1/2,-z+1/2
    3 -x,-y,-z
    4 x,-y+1/2,z+1/2
_cell_length_a     14.5770(4)
_cell_length_b     7.6201(2)
_cell_length_c     9.4456(3)
_cell_angle_alpha     90
_cell_angle_beta     101.725(2)
_cell_angle_gamma     90
_cell_volume     1027.31(5)
_cell_formula_units_Z     2
_cell_measurement_reflns_used     3320
_cell_measurement_theta_min     3.0928
_cell_measurement_theta_max     62.1456
_cell_measurement_temperature     120
_cell_special_details
; ?
;
_exptl_crystal_description     prism
_exptl_crystal_colour     colorless
_exptl_crystal_size_max     0.2850
_exptl_crystal_size_mid     0.1621
_exptl_crystal_size_min     0.0917
_exptl_crystal_density_diffrn     1.2425
_exptl_crystal_density_meas     ?
_exptl_crystal_density_method     'not measured'
_exptl_crystal_F_000     412
_exptl_absorpt_coefficient_mu     0.693
_exptl_absorpt_correction_type     'multi-scan'
_exptl_absorpt_process_details     '(CrysAlis RED; Oxford Diffraction, 2009)'
_exptl_absorpt_correction_T_min     0.765
_exptl_absorpt_correction_T_max     0.935
_exptl_special_details
;
;
_diffrn_ambient_temperature     120
_diffrn_radiation_type     'Cu K\a'
_diffrn_radiation_wavelength     1.54184
_diffrn_radiation_source     'X-ray tube'
_diffrn_radiation_monochromator     'mirror'
_diffrn_measurement_device_type
;
Oxford Diffraction Gemini diffractometer with Xcalibur goniometer, an Atlas
detector
and
a Gemini ultra Cu source
;
_diffrn_measurement_device     'four-cycle diffractometer'
_diffrn_measurement_method     'Rotation method data acquisition using \w'
_diffrn_detector_area_resol_mean     20.7567
_diffrn_reflns_number     5312
_diffrn_reflns_av_R_equivalents     0.0238
_diffrn_reflns_av_sigmaI/netI     0.0139
_diffrn_reflns_theta_min     6.2
_diffrn_reflns_theta_max     62.27
_diffrn_reflns_theta_full     62.03
_diffrn_measured_fraction_theta_max     0.98
_diffrn_measured_fraction_theta_full     0.99
_diffrn_reflns_limit_h_min     -15
_diffrn_reflns_limit_h_max     16
_diffrn_reflns_limit_k_min     -6
_diffrn_reflns_limit_k_max     8
_diffrn_reflns_limit_l_min     -10
_diffrn_reflns_limit_l_max     8
_diffrn_reflns_reduction_process
;
Integration of the CCD images was done by program Crysalis RED
(Oxford Diffraction, 2009). The same program was used for indexing of the
crystal shape and absorption correction.
;
_refine_special_details
;
The refinement was carried out against all reflections. The conventional
<i>R</i>-factor is always based on <i>F</i>. The goodness of fit as well as
the weighted <i>R</i>-factor are based on <i>F</i> and <i>F</i>^2^ for
refinement carried out on <i>F</i> and <i>F</i>^2^, respectively. The
threshold expression is used only for calculating <i>R</i>-factors <i>etc</i>.
and it is not relevant to the choice of reflections for refinement.
The program used for refinement, Jana2006, uses the weighting scheme based on
the experimental expectations, see _refine_ls_weighting_details, that does not
force <i>S</i> to be one. Therefore the values of <i>S</i> are usually larger
than the ones from the <i>SHELX</i> program.
;
_reflns_number_total     1594
_reflns_number_gt     1293
_reflns_threshold_expression     I>3\s(I)
_refine_ls_structure_factor_coef     Fsqd
_refine_ls_R_factor_all     0.0437
_refine_ls_R_factor_gt     0.0348
_refine_ls_wR_factor_gt     0.0931
_refine_ls_wR_factor_ref     0.0961
_refine_ls_goodness_of_fit_ref     1.67
_refine_ls_restrained_S_all     ?
_refine_ls_number_reflns     1594
_refine_ls_number_parameters     127
_refine_ls_number_restraints     0
_refine_ls_number_constraints     56
_refine_ls_hydrogen_treatment     constr
_refine_ls_weighting_scheme     sigma
_refine_ls_weighting_details     'w = 1/[\s^2^(I)+0.0016I^2^]'
_refine_ls_shift/su_max     0.0099
_refine_ls_shift/su_mean     0.0012
_refine_diff_density_max     0.13
_refine_diff_density_min     -0.14
_refine_ls_extinction_method     'none'
_refine_ls_extinction_coef     ?
_refine_ls_abs_structure_details     ?
_refine_ls_abs_structure_Flack     ?
_refine_ls_abs_structure_Rogers     ?
loop_
    _atom_type_symbol
    _atom_type_scat_dispersion_real
    _atom_type_scat_dispersion_imag
    _atom_type_scat_source
    C 0.018 0.009 'International Tables Vol C tables 4.2.6.8 and 6.1.1.1'
    H 0.000 0.000 'International Tables Vol C tables 4.2.6.8 and 6.1.1.1'
    N 0.031 0.018 'International Tables Vol C tables 4.2.6.8 and 6.1.1.1'
    O 0.049 0.032 'International Tables Vol C tables 4.2.6.8 and 6.1.1.1'
_computing_data_collection     'Crysalis CCD (Oxford Diffraction, 2009)'
_computing_cell_refinement     'Crysalis RED (Oxford Diffraction, 2009)'
_computing_data_reduction     'Crysalis RED (Oxford Diffraction, 2009)'
_computing_structure_solution     'SIR2002 (Burla <i>et al.</i>,  2003)'
_computing_structure_refinement
                                'JANA2006 (Pet\<r\'i\<cek <i>et al.</i>,  2006)'
_computing_molecular_graphics     'DIAMOND (Brandenburg & Putz, 2005)'
_computing_publication_material
                                'JANA2006 (Pet\<r\'i\<cek <i>et al.</i>,  2006)'
loop_
    _atom_site_type_symbol
    _atom_site_label
    _atom_site_fract_x
    _atom_site_fract_y
    _atom_site_fract_z
    _atom_site_U_iso_or_equiv
    _atom_site_adp_type
    _atom_site_calc_flag
    _atom_site_refinement_flags
    _atom_site_occupancy
    _atom_site_disorder_assembly
    _atom_site_disorder_group
    O O1 0.32039(6) -0.14609(12) 0.79180(10) 0.0270(3) Uani d . 1 . .
    O O2 0.44401(6) 0.09623(12) 0.85186(10) 0.0273(3) Uani d . 1 . .
    N N1 0.09135(9) 0.06805(17) 0.32350(12) 0.0300(4) Uani d . 1 . .
    C C1 0.22426(10) 0.16821(19) 0.50087(14) 0.0249(4) Uani d . 1 . .
    C C2 0.23245(10) 0.01522(19) 0.58506(14) 0.0253(5) Uani d . 1 . .
    C C3 0.30568(10) -0.00345(17) 0.70163(14) 0.0230(4) Uani d . 1 . .
    C C4 0.37318(9) 0.13126(18) 0.73672(14) 0.0238(4) Uani d . 1 . .
    C C5 0.36408(10) 0.28352(19) 0.65593(14) 0.0267(5) Uani d . 1 . .
    C C6 0.28914(10) 0.30120(19) 0.53867(14) 0.0268(5) Uani d . 1 . .
    C C7 0.14929(10) 0.1882(2) 0.37154(14) 0.0271(5) Uani d . 1 . .
    C C8 0.02298(10) 0.1056(2) 0.19086(15) 0.0328(5) Uani d . 1 . .
    C C9 0.03674(10) -0.01461(19) 0.06882(14) 0.0280(5) Uani d . 1 . .
    C C10 0.25804(11) -0.2911(2) 0.75602(16) 0.0335(5) Uani d . 1 . .
    C C11 0.50866(10) 0.2352(2) 0.89969(16) 0.0334(5) Uani d . 1 . .
    H H2 0.186873 -0.076684 0.56133 0.0303 Uiso d . 1 . .
    H H5 0.40895 0.376514 0.680225 0.032 Uiso d . 1 . .
    H H6 0.282503 0.407674 0.483197 0.0322 Uiso d . 1 . .
    H H7 0.144082 0.298205 0.320967 0.0325 Uiso d . 1 . .
    H H8a 0.02928 0.225547 0.163206 0.0393 Uiso d . 1 . .
    H H8b -0.039196 0.0907 0.208212 0.0393 Uiso d . 1 . .
    H H9a 0.098065 0.003565 0.048977 0.0337 Uiso d . 1 . .
    H H9b 0.034701 -0.13463 0.098931 0.0337 Uiso d . 1 . .
    H H10a 0.278325 -0.386148 0.821663 0.0402 Uiso d . 1 . .
    H H10b 0.195898 -0.256261 0.763371 0.0402 Uiso d . 1 . .
    H H10c 0.257961 -0.328557 0.658943 0.0402 Uiso d . 1 . .
    H H11a 0.55323 0.197841 0.983561 0.0401 Uiso d . 1 . .
    H H11b 0.540945 0.265307 0.82402 0.0401 Uiso d . 1 . .
    H H11c 0.475258 0.335902 0.923628 0.0401 Uiso d . 1 . .
loop_
    _atom_site_aniso_label
    _atom_site_aniso_U_11
    _atom_site_aniso_U_22
    _atom_site_aniso_U_33
    _atom_site_aniso_U_12
    _atom_site_aniso_U_13
    _atom_site_aniso_U_23
    _atom_site_aniso_type_symbol
    O1 0.0291(6) 0.0255(5) 0.0232(5) -0.0036(4) -0.0026(4) 0.0037(4) O
    O2 0.0245(5) 0.0302(6) 0.0231(5) -0.0033(4) -0.0049(4) 0.0017(4) O
    N1 0.0301(7) 0.0343(7) 0.0218(6) 0.0028(6) -0.0036(5) -0.0020(5) N
    C1 0.0275(8) 0.0271(8) 0.0189(7) 0.0039(6) 0.0018(6) -0.0010(6) C
    C2 0.0246(7) 0.0285(8) 0.0213(7) -0.0002(6) 0.0014(6) -0.0043(6) C
    C3 0.0264(7) 0.0236(8) 0.0182(7) 0.0025(6) 0.0024(5) 0.0000(6) C
    C4 0.0230(7) 0.0293(8) 0.0176(7) 0.0017(6) 0.0009(6) -0.0020(6) C
    C5 0.0276(8) 0.0278(8) 0.0234(7) -0.0032(6) 0.0021(6) -0.0005(6) C
    C6 0.0319(8) 0.0272(8) 0.0208(7) 0.0021(6) 0.0037(6) 0.0019(6) C
    C7 0.0308(8) 0.0284(8) 0.0200(7) 0.0057(7) 0.0003(6) -0.0008(6) C
    C8 0.0307(8) 0.0365(9) 0.0262(8) 0.0043(7) -0.0059(6) -0.0004(7) C
    C9 0.0252(8) 0.0302(8) 0.0258(8) -0.0001(6) -0.0019(6) 0.0027(6) C
    C10 0.0362(9) 0.0277(8) 0.0326(8) -0.0072(7) -0.0022(7) 0.0042(6) C
    C11 0.0283(8) 0.0373(9) 0.0299(8) -0.0088(7) -0.0052(6) 0.0016(7) C
loop_
    _geom_bond_atom_site_label_1
    _geom_bond_atom_site_label_2
    _geom_bond_site_symmetry_1
    _geom_bond_site_symmetry_2
    _geom_bond_distance
    _geom_bond_publ_flag
    O1 C3 . . 1.3706(16) .
    O1 C10 . . 1.4272(18) .
    O2 C4 . . 1.3651(14) .
    O2 C11 . . 1.4287(17) .
    N1 C7 . . 1.2657(19) .
    N1 C8 . . 1.4620(17) .
    C1 C2 . . 1.403(2) .
    C1 C6 . . 1.383(2) .
    C1 C7 . . 1.4722(17) .
    C2 C3 . . 1.3763(17) .
    C2 H2 . . 0.96 ?
    C3 C4 . . 1.4139(19) .
    C4 C5 . . 1.380(2) .
    C5 C6 . . 1.3951(18) .
    C5 H5 . . 0.96 ?
    C6 H6 . . 0.96 ?
    C7 H7 . . 0.96 ?
    C8 C9 . . 1.517(2) .
    C8 H8a . . 0.96 ?
    C8 H8b . . 0.96 ?
    C9 C9 . 3_555 1.5236(17) .
    C9 H9a . . 0.96 ?
    C9 H9b . . 0.96 ?
    C10 H10a . . 0.96 ?
    C10 H10b . . 0.96 ?
    C10 H10c . . 0.96 ?
    C11 H11a . . 0.96 ?
    C11 H11b . . 0.96 ?
    C11 H11c . . 0.96 ?
loop_
    _geom_angle_atom_site_label_1
    _geom_angle_atom_site_label_2
    _geom_angle_atom_site_label_3
    _geom_angle_site_symmetry_1
    _geom_angle_site_symmetry_2
    _geom_angle_site_symmetry_3
    _geom_angle
    _geom_angle_publ_flag
    C3 O1 C10 . . . 117.08(10) ?
    C4 O2 C11 . . . 116.78(10) ?
    C7 N1 C8 . . . 117.04(12) ?
    C2 C1 C6 . . . 119.20(11) ?
    C2 C1 C7 . . . 121.32(13) ?
    C6 C1 C7 . . . 119.46(13) ?
    C1 C2 C3 . . . 120.15(13) ?
    C1 C2 H2 . . . 119.9235 ?
    C3 C2 H2 . . . 119.9231 ?
    O1 C3 C2 . . . 125.24(12) ?
    O1 C3 C4 . . . 114.61(11) ?
    C2 C3 C4 . . . 120.14(12) ?
    O2 C4 C3 . . . 114.99(11) ?
    O2 C4 C5 . . . 125.24(12) ?
    C3 C4 C5 . . . 119.77(11) ?
    C4 C5 C6 . . . 119.46(13) ?
    C4 C5 H5 . . . 120.2676 ?
    C6 C5 H5 . . . 120.2684 ?
    C1 C6 C5 . . . 121.22(13) ?
    C1 C6 H6 . . . 119.3878 ?
    C5 C6 H6 . . . 119.3886 ?
    N1 C7 C1 . . . 123.46(13) ?
    N1 C7 H7 . . . 118.272 ?
    C1 C7 H7 . . . 118.2721 ?
    N1 C8 C9 . . . 111.13(12) ?
    N1 C8 H8a . . . 109.4714 ?
    N1 C8 H8b . . . 109.4713 ?
    C9 C8 H8a . . . 109.4714 ?
    C9 C8 H8b . . . 109.471 ?
    H8a C8 H8b . . . 107.7587 ?
    C8 C9 C9 . . 3_555 112.43(12) ?
    C8 C9 H9a . . . 109.4708 ?
    C8 C9 H9b . . . 109.4709 ?
    C9 C9 H9a 3_555 . . 109.4717 ?
    C9 C9 H9b 3_555 . . 109.4713 ?
    H9a C9 H9b . . . 106.344 ?
    O1 C10 H10a . . . 109.4718 ?
    O1 C10 H10b . . . 109.4712 ?
    O1 C10 H10c . . . 109.4714 ?
    H10a C10 H10b . . . 109.471 ?
    H10a C10 H10c . . . 109.4712 ?
    H10b C10 H10c . . . 109.4707 ?
    O2 C11 H11a . . . 109.4712 ?
    O2 C11 H11b . . . 109.4717 ?
    O2 C11 H11c . . . 109.4713 ?
    H11a C11 H11b . . . 109.4716 ?
    H11a C11 H11c . . . 109.4708 ?
    H11b C11 H11c . . . 109.4708 ?
loop_
    _geom_hbond_atom_site_label_D
    _geom_hbond_atom_site_label_H
    _geom_hbond_atom_site_label_A
    _geom_hbond_site_symmetry_D
    _geom_hbond_site_symmetry_H
    _geom_hbond_site_symmetry_A
    _geom_hbond_distance_DH
    _geom_hbond_distance_HA
    _geom_hbond_distance_DA
    _geom_hbond_angle_DHA
    _geom_hbond_publ_flag
    C11 H11A O1 . . 3_657 0.96 2.54 3.4945(17) 171 yes
    C11 H11B O1 . . 2_656 0.96 2.58 3.4830(17) 158 yes
