# Supplementary material for: N,N′-Bis(3,4-dimethoxy­benzyl­idene)butane-1,4-diamine
Source: Acta Crystallogr Sect E Struct Rep Online. 2009 Jul 4;65(Pt 8):o1773. doi: 10.1107/S1600536809025069 (PMC2977286; doi:10.1107/S1600536809025069)
Supplement: Supplementary file 2 [file e-65-o1773-Isup2.hkl]

data_I
loop_
 _refln_index_h
 _refln_index_k
 _refln_index_l
 _refln_F_meas
 _refln_F_calc
 _refln_F_sigma
 _refln_observed_status
   2   0   0    182.06    184.35      3.78 o
   3   0   0    329.74    327.77      6.65 o
   4   0   0    311.64    318.31      6.32 o
   5   0   0    175.29    172.58      3.87 o
   6   0   0     34.29     32.69      1.44 o
   7   0   0      0.00      6.24     77.01 <
   8   0   0      8.93     13.25      2.56 <
   9   0   0     71.11     70.79      1.63 o
  10   0   0     46.91     49.15      1.28 o
  11   0   0     39.13     41.49      1.51 o
  12   0   0     66.16     64.99      1.59 o
  13   0   0     91.50     88.07      2.00 o
  14   0   0      9.68      6.77      3.27 <
  15   0   0    186.28    183.50      3.93 o
  16   0   0     10.02      9.40      6.97 <
   1   1   0    304.93    314.40      6.12 o
   2   1   0     20.04     26.07      1.24 o
   3   1   0    293.07    308.20      5.91 o
   4   1   0    134.62    129.79      2.80 o
   5   1   0     85.76     87.12      1.94 o
   6   1   0    124.78    116.32      2.68 o
   7   1   0     87.77     88.96      1.90 o
   8   1   0     34.38     37.19      1.05 o
   9   1   0     77.85     79.08      1.64 o
  10   1   0     28.18     27.00      1.00 o
  11   1   0     38.13     42.96      1.09 o
  12   1   0     53.23     55.05      1.27 o
  13   1   0    163.02    159.56      3.33 o
  14   1   0    155.97    154.77      3.21 o
  15   1   0     77.05     78.00      1.72 o
   0   2   0    138.00    147.04      3.10 o
   1   2   0    330.03    343.47      6.68 o
   2   2   0    172.69    171.84      3.56 o
   3   2   0    141.35    147.07      2.98 o
   4   2   0      9.76      7.40      4.44 <
   5   2   0     36.86     44.50      2.07 o
   6   2   0    166.28    158.61      3.38 o
   7   2   0     25.24     21.59      0.95 o
   8   2   0    176.23    175.88      3.58 o
   9   2   0    133.84    132.71      2.74 o
  10   2   0     32.39     32.90      1.10 o
  11   2   0     30.81     26.96      1.41 o
  12   2   0     31.32     31.70      1.42 o
  13   2   0     35.00     35.78      1.28 o
  14   2   0     88.01     87.16      1.99 o
  15   2   0     47.54     48.02      1.20 o
   1   3   0     52.29     54.52      1.41 o
   2   3   0     23.79     18.40      1.63 o
   3   3   0    194.64    190.64      3.98 o
   4   3   0    154.74    151.96      3.18 o
   5   3   0    277.88    274.40      5.58 o
   6   3   0     55.50     59.53      1.25 o
   7   3   0     64.39     61.58      1.46 o
   8   3   0    109.02    105.97      2.35 o
   9   3   0     28.00     26.95      1.27 o
  10   3   0      8.20      6.32      3.67 <
  11   3   0      4.32      8.87      7.01 <
  12   3   0     71.76     71.84      1.68 o
  13   3   0     51.00     50.45      1.39 o
  14   3   0     46.75     48.68      1.24 o
   0   4   0      0.00      4.36     30.21 <
   1   4   0     54.05     49.68      1.31 o
   2   4   0     70.02     69.94      1.48 o
   3   4   0     66.80     73.22      1.44 o
   4   4   0    133.64    130.88      2.72 o
   5   4   0     79.19     80.77      1.68 o
   6   4   0      5.59      4.71      4.51 <
   7   4   0     64.73     65.49      1.60 o
   8   4   0     82.77     80.16      1.78 o
   9   4   0    107.10    104.82      2.28 o
  10   4   0     12.19     14.95      2.54 <
  11   4   0     59.64     58.56      1.61 o
  12   4   0     17.44     13.83      2.23 o
  13   4   0     28.56     28.51      1.29 o
  14   4   0     16.55     12.76      2.38 o
   1   5   0     30.92     28.13      0.98 o
   2   5   0     35.84     32.12      1.00 o
   3   5   0     12.94     17.87      1.80 o
   4   5   0    128.07    121.83      2.66 o
   5   5   0     39.89     42.70      1.16 o
   6   5   0     70.72     72.92      1.64 o
   7   5   0     14.22     17.09      2.34 o
   8   5   0     63.03     60.41      1.46 o
   9   5   0     87.85     89.11      1.88 o
  10   5   0     22.42     21.95      1.43 o
  11   5   0     51.81     43.66      1.35 o
  12   5   0     18.13     15.42      1.75 o
  13   5   0     39.24     41.02      1.32 o
   0   6   0     78.09     75.31      1.82 o
   1   6   0     39.17     40.52      1.15 o
   2   6   0    209.55    207.01      4.24 o
   3   6   0     86.79     88.07      1.88 o
   4   6   0     24.35     22.37      1.41 o
   5   6   0      0.00      3.41     45.00 <
   6   6   0     33.83     35.00      1.25 o
   7   6   0      8.54      7.83      3.23 <
   8   6   0     24.66     24.19      1.35 o
   9   6   0      5.83      9.26      7.08 <
  10   6   0      9.89      8.48      3.28 <
  11   6   0    131.04    127.43      2.73 o
   1   7   0     36.97     39.28      1.41 o
   2   7   0     69.81     71.76      1.72 o
   3   7   0     94.72     91.14      2.15 o
   4   7   0     26.54     27.82      1.57 o
   5   7   0     33.43     33.39      1.50 o
   6   7   0     17.30     17.14      1.69 o
   7   7   0     49.43     50.18      1.24 o
   8   7   0     32.07     34.26      1.40 o
   9   7   0     17.19     15.29      2.07 o
   0   8   0     33.39     35.65      2.18 o
   1   8   0     46.31     46.74      1.51 o
   2   8   0     34.67     36.90      1.57 o
   3   8   0     67.30     68.97      1.66 o
   4   8   0     31.38     30.20      1.49 o
   5   8   0     25.12     21.94      1.72 o
   6   8   0     41.83     48.12      1.67 o
 -16   1   1     24.09     24.43      1.82 o
 -15   1   1     97.15     94.25      2.19 o
 -14   1   1     79.33     80.33      1.79 o
 -13   1   1     14.09     12.90      2.33 o
 -12   1   1     24.07     24.89      1.53 o
 -11   1   1     54.09     55.85      1.32 o
 -10   1   1    103.27    107.06      2.15 o
  -9   1   1     26.51     28.74      0.89 o
  -8   1   1     16.60     16.35      1.11 o
  -7   1   1     25.36     20.67      1.53 o
  -6   1   1    198.40    200.88      4.05 o
  -5   1   1     79.99     84.82      1.78 o
  -4   1   1    124.12    128.64      2.57 o
  -3   1   1    372.54    383.53      7.47 o
  -1   1   1    228.27    222.34      4.61 o
   0   1   1     62.19     65.34      1.43 o
   1   1   1    152.74    159.02      3.11 o
   2   1   1     99.15     95.57      2.10 o
   3   1   1     62.58     64.77      1.46 o
   4   1   1     61.11     57.08      1.47 o
   5   1   1     82.25     81.83      1.85 o
   6   1   1     31.93     35.85      1.53 o
   7   1   1    250.85    243.75      5.05 o
   8   1   1    153.74    154.54      3.12 o
   9   1   1    111.65    114.72      2.34 o
  10   1   1      7.37      3.42      2.88 <
  11   1   1      7.48     10.57      2.94 <
  12   1   1    144.27    140.66      2.96 o
  13   1   1    158.73    159.18      3.24 o
  14   1   1     13.61     17.81      2.05 o
  15   1   1     90.94     90.28      1.99 o
 -16   2   1     59.55     65.30      1.85 o
 -15   2   1     25.80     30.92      1.69 o
 -14   2   1     26.85     27.86      1.39 o
 -13   2   1     62.84     62.00      1.52 o
 -12   2   1     22.56     25.51      1.72 o
 -11   2   1    102.64     99.26      2.20 o
 -10   2   1    148.91    148.04      3.07 o
  -9   2   1     70.24     68.79      1.55 o
  -8   2   1    168.77    162.74      3.43 o
  -7   2   1     55.13     53.15      1.22 o
  -6   2   1    285.86    281.18      5.74 o
  -5   2   1    197.16    193.13      4.03 o
  -4   2   1     67.21     68.61      1.62 o
  -3   2   1    127.61    128.20      2.67 o
  -2   2   1    186.82    189.45      3.80 o
  -1   2   1    375.63    386.92      7.57 o
   0   2   1    141.42    145.97      2.90 o
   1   2   1    211.77    219.66      4.29 o
   2   2   1    188.60    188.60      3.86 o
   3   2   1    228.98    226.48      4.66 o
   4   2   1     73.10     75.87      1.79 o
   5   2   1    113.75    101.60      2.69 o
   6   2   1     83.63     89.06      1.74 o
   7   2   1     42.64     41.53      1.12 o
   8   2   1     18.90     18.34      1.29 o
   9   2   1     22.70     28.04      1.31 o
  10   2   1     53.30     53.84      1.29 o
  11   2   1     78.80     77.79      1.72 o
  12   2   1    169.25    163.47      3.47 o
  13   2   1     23.39     22.90      1.37 o
  14   2   1     27.67     28.77      1.41 o
  15   2   1      4.12     13.04      8.19 <
 -15   3   1     32.85     33.62      1.45 o
 -14   3   1     18.22     17.70      1.63 o
 -13   3   1      0.00      4.77     45.93 <
 -12   3   1      0.00      0.19     40.03 <
 -11   3   1     45.80     46.51      1.38 o
 -10   3   1     31.74     30.56      1.43 o
  -9   3   1     75.51     75.14      1.70 o
  -8   3   1     50.97     53.68      1.25 o
  -7   3   1     13.18     17.50      1.45 o
  -6   3   1     63.71     58.07      1.37 o
  -5   3   1     30.32     32.14      1.04 o
  -4   3   1     14.64     16.85      2.48 <
  -3   3   1     58.30     57.23      1.50 o
  -2   3   1     19.78     12.40      2.88 o
  -1   3   1     63.04     68.35      1.88 o
   0   3   1     84.68     81.91      1.89 o
   1   3   1    272.22    272.07      5.50 o
   2   3   1    166.63    164.80      3.46 o
   3   3   1    300.68    278.86      6.18 o
   4   3   1     72.90     76.59      1.56 o
   5   3   1    191.52    186.13      3.87 o
   6   3   1     33.98     32.26      0.95 o
   7   3   1     85.00     85.33      1.79 o
   8   3   1    111.63    106.39      2.38 o
   9   3   1     52.84     52.93      1.43 o
  10   3   1     69.93     72.83      1.56 o
  11   3   1     46.07     44.41      1.24 o
  12   3   1     27.57     29.67      1.46 o
  13   3   1     28.48     26.55      1.61 o
  14   3   1      4.06      3.08      8.11 <
  15   3   1     61.17     59.85      1.69 o
 -14   4   1     33.63     33.75      1.30 o
 -13   4   1     30.29     30.79      1.29 o
 -12   4   1     95.09     92.46      2.07 o
 -11   4   1     81.00     77.66      1.83 o
 -10   4   1     17.23     16.88      1.93 o
  -9   4   1     72.80     71.86      1.68 o
  -8   4   1    101.66    101.42      2.14 o
  -7   4   1     98.71     94.91      2.05 o
  -6   4   1     98.27     94.35      2.03 o
  -5   4   1     45.32     47.48      1.12 o
  -4   4   1    233.05    234.14      4.68 o
  -3   4   1     13.62      9.55      1.35 o
  -2   4   1      1.00      1.78     16.35 <
  -1   4   1    122.08    124.31      2.53 o
   0   4   1     33.48     33.23      0.90 o
   1   4   1    161.78    157.24      3.27 o
   2   4   1     48.20     42.97      1.12 o
   3   4   1      6.50      6.92      2.59 <
   4   4   1     89.16     88.69      1.86 o
   5   4   1     22.66     25.92      1.05 o
   6   4   1    125.15    123.39      2.57 o
   7   4   1      6.91      0.93      3.43 <
   8   4   1     39.82     40.78      1.22 o
   9   4   1      0.00      1.85     38.28 <
  10   4   1    123.37    121.07      2.58 o
  11   4   1      3.29      9.41      9.59 <
  12   4   1      4.72      2.47      7.49 <
  13   4   1     25.63     26.02      1.45 o
  14   4   1     24.23     22.74      1.91 o
 -13   5   1    132.23    128.47      2.77 o
 -12   5   1     11.42      7.47      3.26 <
 -11   5   1     21.14     17.67      1.51 o
 -10   5   1     16.30     18.46      2.08 o
  -9   5   1      7.26      2.20      4.62 <
  -8   5   1     14.86     18.61      2.39 o
  -7   5   1     38.91     36.75      1.22 o
  -6   5   1     20.03     17.91      1.43 o
  -5   5   1     69.37     67.90      1.55 o
  -4   5   1    120.97    118.07      2.50 o
  -3   5   1    145.35    145.07      2.97 o
  -2   5   1     38.87     40.03      1.11 o
  -1   5   1     92.20     91.31      1.97 o
   0   5   1     25.75     25.99      1.13 o
   1   5   1     52.44     54.98      1.25 o
   2   5   1    129.78    127.10      2.65 o
   3   5   1     41.85     40.57      1.09 o
   4   5   1     65.11     63.08      1.45 o
   5   5   1     72.41     73.52      1.59 o
   6   5   1     43.71     42.58      1.20 o
   7   5   1     15.21     15.59      2.12 o
   8   5   1      5.40      2.35      5.50 <
   9   5   1    185.09    183.36      3.77 o
  10   5   1    116.33    115.11      2.50 o
  11   5   1    107.46    103.07      2.32 o
  12   5   1     67.25     66.96      1.62 o
 -12   6   1     74.18     69.14      1.88 o
 -11   6   1     52.63     52.31      1.44 o
 -10   6   1     31.44     28.44      1.50 o
  -9   6   1      9.31     12.92      3.63 <
  -8   6   1      2.07      2.88     20.16 <
  -7   6   1     12.32     16.44      2.44 <
  -6   6   1      0.89      4.60     32.03 <
  -5   6   1     84.41     83.46      1.84 o
  -4   6   1    198.87    194.29      4.05 o
  -3   6   1     24.09     22.36      1.38 o
  -2   6   1    104.39    104.03      2.20 o
  -1   6   1     45.74     48.22      1.36 o
   0   6   1     12.88     10.89      2.47 <
   1   6   1     27.47     28.72      1.40 o
   2   6   1     31.70     32.68      1.17 o
   3   6   1     60.04     64.56      1.38 o
   4   6   1     78.97     79.64      1.74 o
   5   6   1     26.08     24.19      1.44 o
   6   6   1     28.44     27.08      1.28 o
   7   6   1     36.89     39.09      1.20 o
   8   6   1     16.04     21.27      2.05 o
   9   6   1     63.13     57.41      1.62 o
  10   6   1     40.21     46.23      1.40 o
  11   6   1     98.30     96.67      2.27 o
  -9   7   1     11.37      6.02      3.13 <
  -8   7   1      5.87      7.96      5.49 <
  -7   7   1     36.13     34.15      1.27 o
  -6   7   1     20.96     22.69      1.49 o
  -5   7   1     47.30     48.98      1.25 o
  -4   7   1    144.57    139.37      3.04 o
  -3   7   1     35.96     35.76      1.37 o
  -2   7   1    120.36    118.67      2.59 o
  -1   7   1     87.17     88.07      2.01 o
   0   7   1     53.10     51.38      1.47 o
   1   7   1    242.89    235.34      4.95 o
   2   7   1     13.86     15.92      3.39 <
   3   7   1     16.37     19.65      2.80 <
   4   7   1     54.79     53.92      1.64 o
   5   7   1     48.21     49.17      1.35 o
   6   7   1      0.00      1.56     40.84 <
   7   7   1     16.35     10.35      2.05 o
   8   7   1     54.24     56.45      1.36 o
   9   7   1     12.17     13.64      5.38 <
  -5   8   1     16.69     13.45      2.20 o
  -4   8   1     25.96     29.14      1.43 o
  -3   8   1     33.48     37.45      1.28 o
  -2   8   1     47.23     45.92      1.47 o
  -1   8   1     10.11     18.00      3.90 <
   0   8   1     20.49     19.23      2.00 o
   1   8   1    127.69    128.83      2.71 o
   2   8   1     10.31      6.30      3.74 <
   3   8   1     14.18     11.41      2.76 <
   4   8   1     26.83     28.06      1.56 o
   5   8   1     92.39     96.55      2.03 o
 -16   0   2    215.50    207.05      4.48 o
 -15   0   2     24.16     19.62      2.87 o
 -14   0   2     66.80     62.23      2.22 o
 -13   0   2     28.01     23.85      3.12 o
 -12   0   2     56.72     59.92      2.22 o
 -11   0   2     71.17     69.31      1.77 o
 -10   0   2      9.43      4.50      3.69 <
  -9   0   2    129.50    122.22      2.67 o
  -8   0   2     98.08     96.83      2.09 o
  -7   0   2     58.81     59.39      1.45 o
  -6   0   2    259.01    269.26      5.40 o
  -5   0   2    218.36    224.74      4.57 o
  -4   0   2    486.70    504.76      9.77 o
  -3   0   2    607.75    620.57     12.18 o
  -2   0   2    191.02    193.61      3.93 o
  -1   0   2    203.80    210.01      4.14 o
   0   0   2    405.38    413.93      8.15 o
   1   0   2     50.51     44.18      1.54 o
   2   0   2    153.77    153.69      3.27 o
   3   0   2    152.28    152.80      3.28 o
   4   0   2     79.99     63.25      2.17 o
   5   0   2     13.61      2.43      7.80 <
   6   0   2    411.93    399.00      8.30 o
   7   0   2     48.33     50.42      1.57 o
   8   0   2     43.25     48.49      1.61 o
   9   0   2    170.24    170.40      3.51 o
  10   0   2      8.02      9.41      3.33 <
  11   0   2    251.66    244.69      5.11 o
  12   0   2     31.67     31.13      1.53 o
  13   0   2     42.21     44.35      1.45 o
  14   0   2     85.67     86.23      1.93 o
  15   0   2     41.02     43.46      1.58 o
 -16   1   2     10.97      1.37      3.70 <
 -15   1   2      0.00      3.55     45.74 <
 -14   1   2      0.00      8.36     49.57 <
 -13   1   2     23.88     25.64      2.45 o
 -12   1   2     13.17     14.72      2.39 <
 -11   1   2     50.08     56.49      1.43 o
 -10   1   2     33.91     32.35      1.12 o
  -9   1   2     97.40     94.02      2.04 o
  -8   1   2     16.15     11.44      1.17 o
  -7   1   2     69.38     64.31      1.49 o
  -6   1   2    159.80    160.42      3.34 o
  -5   1   2     24.35     27.02      1.07 o
  -4   1   2    165.39    173.09      3.38 o
  -3   1   2   1000.00   1015.60     20.05 o
  -2   1   2    224.15    229.46      4.59 o
  -1   1   2    281.15    284.85      5.65 o
   0   1   2     93.19    103.44      1.96 o
   1   1   2    340.71    342.57      6.87 o
   2   1   2    265.40    265.43      5.39 o
   3   1   2     20.68     18.52      2.12 o
   4   1   2     53.29     56.34      1.65 o
   5   1   2    222.14    207.22      4.67 o
   6   1   2    119.78    119.57      2.50 o
   7   1   2     42.15     39.18      1.26 o
   8   1   2     12.09      3.93      2.35 <
   9   1   2     60.15     58.70      1.56 o
  10   1   2     88.51     87.47      2.02 o
  11   1   2      1.64      2.39     14.21 <
  12   1   2    117.99    115.57      2.49 o
  13   1   2     13.73     14.61      2.04 o
  14   1   2     61.82     60.21      1.55 o
  15   1   2     10.66      6.52      2.84 <
 -16   2   2     13.96     15.11      2.92 <
 -15   2   2      2.26      5.96     18.11 <
 -14   2   2     31.68     34.56      1.52 o
 -13   2   2     24.49     24.45      1.58 o
 -12   2   2     61.66     62.45      1.55 o
 -11   2   2     15.07     18.46      2.26 o
 -10   2   2      8.84      5.87      2.80 <
  -9   2   2     14.15     11.74      1.71 o
  -8   2   2    211.41    200.13      4.28 o
  -7   2   2      1.48      0.45     10.65 <
  -6   2   2     30.55     29.16      1.15 o
  -5   2   2    142.21    141.38      2.94 o
  -4   2   2     13.38     11.34      3.06 <
  -3   2   2    159.96    154.42      3.44 o
  -2   2   2    142.31    147.35      2.92 o
  -1   2   2    159.09    162.37      3.26 o
   0   2   2      6.40      4.36      4.80 <
   1   2   2     12.24     11.83      2.81 <
   2   2   2    203.15    198.05      4.16 o
   3   2   2    197.06    183.99      4.05 o
   4   2   2     22.27     20.73      2.15 o
   5   2   2    146.72    138.99      2.98 o
   6   2   2     73.91     74.81      1.60 o
   7   2   2     94.34     95.66      1.99 o
   8   2   2     25.30     26.17      1.43 o
   9   2   2     33.25     34.34      1.40 o
  10   2   2    250.86    245.83      5.10 o
  11   2   2     16.17     14.66      2.01 o
  12   2   2    103.75    100.62      2.22 o
  13   2   2     71.46     69.94      1.77 o
  14   2   2     72.86     74.14      1.72 o
 -15   3   2     29.48     26.35      1.60 o
 -14   3   2     31.40     32.62      1.49 o
 -13   3   2      0.00      3.66     47.09 <
 -12   3   2    127.46    123.59      2.67 o
 -11   3   2    117.46    112.98      2.48 o
 -10   3   2     16.87     15.66      1.81 o
  -9   3   2     51.50     50.51      1.29 o
  -8   3   2    130.97    127.46      2.67 o
  -7   3   2     68.10     65.09      1.45 o
  -6   3   2    177.67    178.02      3.58 o
  -5   3   2    107.38    104.61      2.21 o
  -4   3   2    121.93    128.30      2.50 o
  -3   3   2     21.67     21.64      1.19 o
  -2   3   2      0.00      8.60     48.45 <
  -1   3   2    142.58    139.93      3.01 o
   0   3   2     93.73     87.52      2.15 o
   1   3   2     72.86     74.70      2.08 o
   2   3   2     70.21     67.28      1.56 o
   3   3   2    104.29    101.24      2.19 o
   4   3   2    107.19    104.47      2.26 o
   5   3   2    113.56    112.17      2.38 o
   6   3   2    133.59    136.47      2.75 o
   7   3   2     28.25     27.27      1.30 o
   8   3   2     61.22     61.29      1.55 o
   9   3   2    103.12    101.32      2.26 o
  10   3   2     76.49     76.38      1.84 o
  11   3   2    147.83    143.10      3.09 o
  12   3   2     18.04     19.11      1.72 o
  13   3   2     13.13     12.73      2.56 <
  14   3   2     40.62     42.54      1.33 o
 -14   4   2     12.57     11.92      2.73 <
 -13   4   2     34.40     34.46      1.51 o
 -12   4   2     44.76     43.91      1.57 o
 -11   4   2     17.62     13.94      1.98 o
 -10   4   2     24.29     24.71      1.41 o
  -9   4   2      9.64      8.87      2.91 <
  -8   4   2     53.85     54.33      1.27 o
  -7   4   2     51.86     51.57      1.16 o
  -6   4   2     15.45     12.59      1.42 o
  -5   4   2     92.64     95.11      1.92 o
  -4   4   2      7.09      6.58      2.53 <
  -3   4   2    129.38    133.40      2.63 o
  -2   4   2      4.34      4.18      3.93 <
  -1   4   2    180.55    172.04      3.66 o
   0   4   2    161.42    159.82      3.27 o
   1   4   2    190.64    184.09      3.86 o
   2   4   2    216.43    214.81      4.36 o
   3   4   2     79.89     76.02      1.69 o
   4   4   2     43.72     41.40      1.09 o
   5   4   2     54.68     54.03      1.32 o
   6   4   2    112.84    108.67      2.36 o
   7   4   2     83.40     81.71      1.83 o
   8   4   2     77.75     69.38      1.82 o
   9   4   2     10.23      1.79      3.65 <
  10   4   2     45.26     44.25      1.31 o
  11   4   2     12.67     10.28      2.75 <
  12   4   2     15.72     11.84      2.16 o
  13   4   2     12.23     13.40      3.96 <
 -13   5   2     45.34     43.20      1.37 o
 -12   5   2     56.25     55.53      1.55 o
 -11   5   2      9.60      9.36      4.19 <
 -10   5   2      9.45      3.31      5.87 <
  -9   5   2     49.25     51.83      1.62 o
  -8   5   2     17.99     17.56      2.09 o
  -7   5   2     85.78     86.25      1.89 o
  -6   5   2     54.84     55.33      1.33 o
  -5   5   2     97.12     96.70      2.08 o
  -4   5   2     40.70     41.56      1.15 o
  -3   5   2     25.39     23.78      1.15 o
  -2   5   2     47.22     49.88      1.26 o
  -1   5   2     89.69     88.29      1.90 o
   0   5   2     80.04     86.91      1.85 o
   1   5   2     39.82     44.40      1.23 o
   2   5   2     80.72     81.93      1.76 o
   3   5   2      3.42      0.86      6.53 <
   4   5   2     79.67     79.21      1.71 o
   5   5   2     86.21     82.51      1.88 o
   6   5   2      8.49      3.89      3.25 <
   7   5   2     35.74     31.78      1.28 o
   8   5   2     96.43     91.46      2.08 o
   9   5   2     52.00     53.59      1.41 o
  10   5   2    113.58    112.78      2.39 o
  11   5   2     16.90     12.65      1.97 o
  12   5   2      0.00      2.89     45.25 <
 -12   6   2      1.55      4.00     23.88 <
 -11   6   2      0.00      7.72     41.92 <
 -10   6   2      5.87     10.46      9.13 <
  -9   6   2      7.99      0.42      4.82 <
  -8   6   2      4.48      8.94      9.08 <
  -7   6   2     51.57     49.24      1.61 o
  -6   6   2    100.47    100.28      2.13 o
  -5   6   2    200.50    193.45      4.12 o
  -4   6   2     62.42     64.16      1.48 o
  -3   6   2     34.09     35.60      1.22 o
  -2   6   2     32.71     33.45      1.24 o
  -1   6   2    131.89    128.24      2.80 o
   0   6   2     59.68     58.75      1.62 o
   1   6   2     37.31     36.39      1.37 o
   2   6   2     46.97     44.84      1.28 o
   3   6   2     62.46     65.97      1.74 o
   4   6   2     50.64     51.73      1.31 o
   5   6   2     29.44     29.35      1.29 o
   6   6   2     63.38     65.82      1.49 o
   7   6   2     18.99     20.25      2.41 o
   8   6   2     57.72     63.73      1.58 o
   9   6   2     78.66     74.19      1.91 o
  10   6   2     48.21     51.90      1.31 o
  -9   7   2     17.44     17.43      2.06 o
  -8   7   2     11.20      7.10      3.14 <
  -7   7   2      9.37     11.17      3.48 <
  -6   7   2     46.88     44.10      1.32 o
  -5   7   2     54.22     52.33      1.29 o
  -4   7   2     41.82     45.58      1.32 o
  -3   7   2      5.24      2.26      6.34 <
  -2   7   2     36.00     34.01      1.37 o
  -1   7   2    178.52    171.21      3.69 o
   0   7   2     13.43      7.46      2.59 <
   1   7   2     18.22     19.70      2.09 o
   2   7   2     27.89     28.65      1.49 o
   3   7   2     65.39     69.54      1.57 o
   4   7   2     34.49     38.63      1.42 o
   5   7   2      0.00      5.44     46.88 <
   6   7   2     24.81     22.19      1.58 o
   7   7   2     25.88     30.70      1.85 o
   8   7   2     23.07     29.74      1.93 o
  -6   8   2     21.78     22.39      2.47 o
  -5   8   2     12.55     12.76      3.37 <
  -4   8   2     19.27     15.29      2.06 o
  -3   8   2     27.00     28.04      1.39 o
  -2   8   2     96.35     98.64      2.10 o
  -1   8   2     82.46     85.09      1.86 o
   0   8   2     45.96     49.16      1.26 o
   1   8   2      8.06      0.47      4.85 <
   2   8   2      0.00      6.20     53.64 <
   3   8   2     78.37     81.46      1.82 o
   4   8   2      0.00      1.89     50.97 <
   5   8   2     11.52      6.48      4.85 <
 -16   1   3     29.59     31.61      1.66 o
 -15   1   3     41.68     40.39      1.65 o
 -14   1   3      6.16      3.66      7.97 <
 -13   1   3      0.00      2.82     51.94 <
 -12   1   3     12.34     13.53      4.21 <
 -11   1   3    101.11     98.76      2.19 o
 -10   1   3     86.64     83.63      2.00 o
  -9   1   3    119.41    119.40      2.46 o
  -8   1   3    123.10    122.22      2.51 o
  -7   1   3    121.10    120.10      2.47 o
  -6   1   3     54.82     56.44      1.24 o
  -5   1   3    366.27    374.76      7.39 o
  -4   1   3    112.04    115.59      2.44 o
  -3   1   3    147.86    147.76      3.18 o
  -2   1   3    212.79    223.63      4.41 o
  -1   1   3    237.52    232.60      4.80 o
   0   1   3     37.59     39.72      1.24 o
   1   1   3     91.60     89.94      2.04 o
   2   1   3      6.27      1.23      6.76 <
   3   1   3    102.32     97.82      2.30 o
   4   1   3    340.73    322.27      6.86 o
   5   1   3     68.55     62.62      1.50 o
   6   1   3     54.54     53.68      1.30 o
   7   1   3    157.14    154.39      3.20 o
   8   1   3     55.74     58.09      1.32 o
   9   1   3     92.83     92.05      2.09 o
  10   1   3    101.87    102.58      2.20 o
  11   1   3     44.65     46.84      1.24 o
  12   1   3     39.01     39.89      1.29 o
  13   1   3     31.78     34.43      1.11 o
  14   1   3     12.18     10.10      2.02 o
 -16   2   3     11.59      3.49      3.36 <
 -15   2   3      7.16      0.44      5.95 <
 -14   2   3     81.29     78.36      1.98 o
 -13   2   3     48.96     49.40      1.78 o
 -12   2   3     23.01     24.01      2.45 o
 -11   2   3     71.43     72.20      1.80 o
 -10   2   3     58.02     56.27      1.38 o
  -9   2   3     24.41     24.01      1.13 o
  -8   2   3    118.13    121.01      2.41 o
  -7   2   3     23.29     22.06      0.93 o
  -6   2   3     63.34     63.57      1.35 o
  -5   2   3    260.29    261.28      5.23 o
  -4   2   3    363.11    358.65      7.39 o
  -3   2   3     12.08     13.38      5.99 <
  -2   2   3    215.80    208.87      4.53 o
  -1   2   3     94.69     98.01      2.06 o
   0   2   3     35.40     35.60      1.47 o
   1   2   3     20.74     20.88      2.15 o
   2   2   3     35.95     34.04      1.77 o
   3   2   3    105.26    103.41      2.25 o
   4   2   3    142.56    138.13      2.89 o
   5   2   3    155.73    148.78      3.17 o
   6   2   3    120.72    126.72      2.50 o
   7   2   3     50.49     46.13      1.40 o
   8   2   3    117.74    116.77      2.46 o
   9   2   3    205.24    202.02      4.18 o
  10   2   3     91.15     89.66      2.09 o
  11   2   3     66.56     63.55      1.72 o
  12   2   3    100.26    101.04      2.15 o
  13   2   3     63.11     64.50      1.48 o
  14   2   3      4.91      8.54      5.47 <
 -15   3   3     69.24     68.30      1.71 o
 -14   3   3     76.00     72.31      1.88 o
 -13   3   3     46.79     46.59      1.57 o
 -12   3   3     76.72     77.13      1.90 o
 -11   3   3     49.65     50.80      1.48 o
 -10   3   3     45.28     41.48      1.41 o
  -9   3   3    106.79    103.05      2.20 o
  -8   3   3     23.08     26.24      1.08 o
  -7   3   3     67.07     65.83      1.44 o
  -6   3   3     23.28     23.64      1.09 o
  -5   3   3    125.05    122.28      2.56 o
  -4   3   3     95.59     94.71      2.00 o
  -3   3   3    161.71    160.65      3.30 o
  -2   3   3     41.23     43.38      1.06 o
  -1   3   3    168.14    163.39      3.43 o
   0   3   3    259.76    249.30      5.22 o
   1   3   3    125.83    117.56      2.57 o
   2   3   3    111.23    102.87      2.28 o
   3   3   3     97.35     99.38      2.03 o
   4   3   3      4.18      5.10      4.55 <
   5   3   3    121.68    123.96      2.52 o
   6   3   3     10.59      1.82      2.49 <
   7   3   3    106.73    104.96      2.31 o
   8   3   3    129.11    126.89      2.74 o
   9   3   3    113.10    111.13      2.45 o
  10   3   3     13.31     12.66      2.55 <
  11   3   3     61.46     61.31      1.64 o
  12   3   3     74.37     74.75      1.68 o
  13   3   3     10.27      3.64      4.24 <
 -14   4   3     17.40     22.80      2.28 o
 -13   4   3     28.45     25.80      1.69 o
 -12   4   3     17.58     16.99      2.62 o
 -11   4   3     32.29     31.81      1.53 o
 -10   4   3     85.68     78.36      1.94 o
  -9   4   3     47.72     47.33      1.35 o
  -8   4   3     87.40     82.75      1.86 o
  -7   4   3     65.24     64.08      1.46 o
  -6   4   3     63.13     60.63      1.41 o
  -5   4   3      8.34      5.78      2.67 <
  -4   4   3     59.76     62.83      1.35 o
  -3   4   3     15.95     20.15      1.23 o
  -2   4   3     19.84     24.45      1.13 o
  -1   4   3     54.23     47.63      1.21 o
   0   4   3    166.38    164.73      3.36 o
   1   4   3     45.55     50.71      1.15 o
   2   4   3    123.52    121.50      2.56 o
   3   4   3     10.73      8.44      1.99 <
   4   4   3     20.15     18.14      1.34 o
   5   4   3     13.79     15.24      1.93 o
   6   4   3    175.18    173.29      3.61 o
   7   4   3    180.52    181.51      3.72 o
   8   4   3    163.44    156.28      3.39 o
   9   4   3     17.56     14.28      2.06 o
  10   4   3     20.66     21.37      1.81 o
  11   4   3     22.08     23.70      1.36 o
  12   4   3     24.83     28.45      1.36 o
 -13   5   3      7.84      0.94      5.35 <
 -12   5   3     21.52     22.18      2.04 o
 -11   5   3     31.36     29.88      1.63 o
 -10   5   3      5.29      1.06      6.73 <
  -9   5   3     18.99     20.00      2.03 o
  -8   5   3     28.71     32.37      1.36 o
  -7   5   3    321.74    306.42      6.48 o
  -6   5   3     32.73     29.49      1.28 o
  -5   5   3     30.23     30.99      1.17 o
  -4   5   3    120.36    115.41      2.49 o
  -3   5   3    117.84    113.95      2.46 o
  -2   5   3     58.09     57.37      1.35 o
  -1   5   3      6.96      5.59      3.80 <
   0   5   3    115.53    118.34      2.39 o
   1   5   3     30.77     29.08      1.28 o
   2   5   3     21.99     21.66      1.30 o
   3   5   3     71.81     73.14      1.61 o
   4   5   3     25.60     26.17      1.41 o
   5   5   3     10.39     15.83      2.94 <
   6   5   3     95.62     97.94      2.03 o
   7   5   3     34.82     36.11      1.33 o
   8   5   3    163.41    159.70      3.34 o
   9   5   3     24.01     25.65      1.47 o
  10   5   3     31.93     31.99      1.11 o
  11   5   3     72.70     71.92      1.71 o
 -11   6   3      9.93      5.46      3.75 <
 -10   6   3     17.21     14.10      2.11 o
  -9   6   3     28.35     27.43      1.67 o
  -8   6   3     82.93     75.13      1.95 o
  -7   6   3     83.87     79.62      1.98 o
  -6   6   3     62.31     62.05      1.49 o
  -5   6   3    118.90    109.57      2.58 o
  -4   6   3     51.00     49.68      1.42 o
  -3   6   3      2.17      0.32     12.94 <
  -2   6   3    141.89    137.05      2.99 o
  -1   6   3     13.54     16.05      2.49 <
   0   6   3     40.72     38.10      1.39 o
   1   6   3      8.75      6.12      3.33 <
   2   6   3      5.84      4.67      6.29 <
   3   6   3     44.68     43.20      1.29 o
   4   6   3      0.00      6.74     38.60 <
   5   6   3     18.68     17.24      1.70 o
   6   6   3     51.58     52.45      1.60 o
   7   6   3     88.64     91.82      1.96 o
   8   6   3      5.40      4.47      7.78 <
   9   6   3     12.00     13.50      3.47 <
  10   6   3     13.98     13.40      4.53 <
  -9   7   3     22.29     17.33      1.71 o
  -8   7   3     46.79     40.66      1.38 o
  -7   7   3     18.14     18.20      2.11 o
  -6   7   3     35.12     32.82      1.30 o
  -5   7   3     39.43     41.83      1.51 o
  -4   7   3     61.48     60.73      1.61 o
  -3   7   3     42.21     39.28      1.48 o
  -2   7   3     12.07      3.22      2.78 <
  -1   7   3      4.79      2.05      7.89 <
   0   7   3     10.09     11.59      3.32 <
   1   7   3    100.77    101.85      2.17 o
   2   7   3     81.31     81.21      1.82 o
   3   7   3      7.07      1.52      4.39 <
   4   7   3     66.10     72.51      1.56 o
   5   7   3     44.28     45.83      1.26 o
   6   7   3     18.90     18.43      2.35 o
   7   7   3     22.54     26.27      1.96 o
  -5   8   3     28.00     25.71      1.90 o
  -4   8   3     24.32     27.41      1.81 o
  -3   8   3     87.39     93.63      1.94 o
  -2   8   3    128.70    131.50      2.69 o
  -1   8   3     33.56     30.78      1.21 o
   0   8   3     45.13     47.90      1.21 o
   1   8   3      0.00      5.54     40.71 <
   2   8   3     13.08     12.93      3.04 <
   3   8   3      3.73     10.43     10.51 <
 -16   0   4     11.80     10.21      4.54 <
 -15   0   4     22.30     20.27      2.88 o
 -14   0   4     46.63     43.65      2.10 o
 -13   0   4     57.06     56.19      2.14 o
 -12   0   4     61.06     60.08      2.19 o
 -11   0   4     64.40     64.97      1.67 o
 -10   0   4    149.23    150.93      3.12 o
  -9   0   4     87.93     88.73      1.91 o
  -8   0   4     86.41     89.22      1.81 o
  -7   0   4      3.54      4.14      5.53 <
  -6   0   4    178.95    185.20      3.61 o
  -5   0   4    163.09    165.86      3.33 o
  -4   0   4    142.53    148.98      2.98 o
  -3   0   4    303.83    305.18      6.22 o
  -2   0   4    216.10    222.06      4.44 o
  -1   0   4    260.36    256.72      5.33 o
   0   0   4     20.94      9.54      3.05 o
   1   0   4    223.13    205.69      4.65 o
   2   0   4    501.60    464.82     10.09 o
   3   0   4    242.23    236.16      4.89 o
   4   0   4     15.62     12.71      1.42 o
   5   0   4    157.86    154.81      3.22 o
   6   0   4     68.83     66.40      1.67 o
   7   0   4     50.34     50.47      1.50 o
   8   0   4     80.63     82.40      1.92 o
   9   0   4     54.10     53.88      1.61 o
  10   0   4     31.78     35.00      1.62 o
  11   0   4     38.70     37.77      1.27 o
  12   0   4      0.00      3.57     41.02 <
  13   0   4     10.48     12.45      3.09 <
 -16   1   4     13.28     17.52      2.91 <
 -15   1   4     28.63     29.99      1.76 o
 -14   1   4     30.82     32.54      1.86 o
 -13   1   4     38.75     39.29      1.78 o
 -12   1   4     20.50     21.47      2.04 o
 -11   1   4     67.55     66.43      1.65 o
 -10   1   4     22.05     23.66      1.54 o
  -9   1   4     46.11     44.39      1.19 o
  -8   1   4     21.79     22.54      1.10 o
  -7   1   4    149.88    152.53      3.04 o
  -6   1   4    274.71    276.63      5.51 o
  -5   1   4    107.70    108.60      2.22 o
  -4   1   4     32.12     34.76      1.27 o
  -3   1   4     59.88     66.61      1.93 o
  -2   1   4     49.78     53.54      1.29 o
  -1   1   4    156.36    158.71      3.28 o
   0   1   4    147.07    143.61      3.07 o
   1   1   4     33.13     38.82      1.59 o
   2   1   4     59.53     55.35      1.36 o
   3   1   4    226.47    213.80      4.56 o
   4   1   4     12.08      7.70      1.51 o
   5   1   4      8.08      0.17      2.31 <
   6   1   4     60.18     58.77      1.38 o
   7   1   4     46.08     47.23      1.20 o
   8   1   4     88.76     87.10      1.91 o
   9   1   4     20.37     20.32      1.72 o
  10   1   4     19.02     16.51      1.88 o
  11   1   4    158.04    159.81      3.26 o
  12   1   4     56.59     58.16      1.30 o
  13   1   4     10.87     10.71      2.25 <
 -15   2   4     13.55     12.32      3.14 <
 -14   2   4     64.07     65.48      1.74 o
 -13   2   4      5.73      9.17      8.20 <
 -12   2   4     61.45     58.17      1.61 o
 -11   2   4     56.57     56.56      1.71 o
 -10   2   4     37.61     37.63      1.31 o
  -9   2   4      9.33      8.21      3.08 <
  -8   2   4     50.45     48.30      1.22 o
  -7   2   4     90.70     93.22      1.89 o
  -6   2   4    366.61    367.28      7.35 o
  -5   2   4     54.98     54.91      1.19 o
  -4   2   4    194.10    193.88      3.90 o
  -3   2   4    137.25    132.07      2.79 o
  -2   2   4    264.18    260.85      5.31 o
  -1   2   4     22.05     25.17      1.00 o
   0   2   4     60.81     62.24      1.34 o
   1   2   4     37.16     38.75      0.95 o
   2   2   4     25.62     25.95      1.01 o
   3   2   4    177.45    178.32      3.59 o
   4   2   4     72.35     71.34      1.56 o
   5   2   4    125.13    124.85      2.57 o
   6   2   4     12.02     12.23      1.95 o
   7   2   4     50.70     50.74      1.27 o
   8   2   4    103.37    104.65      2.22 o
   9   2   4    152.28    153.50      3.15 o
  10   2   4     12.76     12.43      2.26 <
  11   2   4     19.18     23.19      2.03 o
  12   2   4     42.43     41.69      1.17 o
  13   2   4      8.86      7.33      2.60 <
 -15   3   4     17.61     24.92      2.37 o
 -14   3   4     33.74     32.41      1.59 o
 -13   3   4     11.42     14.78      3.89 <
 -12   3   4     31.54     30.55      1.90 o
 -11   3   4     59.07     57.57      1.56 o
 -10   3   4     39.47     37.44      1.23 o
  -9   3   4     41.19     38.25      1.12 o
  -8   3   4     28.54     28.70      1.08 o
  -7   3   4     16.90     16.58      1.37 o
  -6   3   4    224.10    223.62      4.52 o
  -5   3   4     57.27     55.30      1.28 o
  -4   3   4    107.36    105.32      2.19 o
  -3   3   4     87.52     86.72      1.80 o
  -2   3   4     46.88     43.49      1.05 o
  -1   3   4    116.56    119.18      2.37 o
   0   3   4     34.44     36.67      0.96 o
   1   3   4     32.31     36.99      0.97 o
   2   3   4     63.16     63.73      1.39 o
   3   3   4    191.21    185.95      3.86 o
   4   3   4     13.61     15.89      2.06 o
   5   3   4    157.59    156.05      3.23 o
   6   3   4     19.17     19.91      1.74 o
   7   3   4    160.03    157.73      3.30 o
   8   3   4     70.31     65.68      1.68 o
   9   3   4    111.08    106.16      2.45 o
  10   3   4     44.35     46.81      1.38 o
  11   3   4     46.33     46.65      1.30 o
  12   3   4     41.15     41.35      1.09 o
 -14   4   4     27.31     29.49      1.74 o
 -13   4   4     12.31      2.34      5.31 <
 -12   4   4     31.96     30.82      1.46 o
 -11   4   4     77.56     70.64      1.80 o
 -10   4   4     17.41     17.62      2.08 o
  -9   4   4    147.20    140.64      3.01 o
  -8   4   4     37.13     40.12      1.21 o
  -7   4   4     88.43     83.94      1.88 o
  -6   4   4     65.50     62.36      1.47 o
  -5   4   4     78.29     74.55      1.71 o
  -4   4   4     13.77     16.33      1.85 o
  -3   4   4     37.73     37.42      1.06 o
  -2   4   4    145.12    144.04      2.94 o
  -1   4   4     18.79     21.79      1.07 o
   0   4   4     88.20     86.51      1.85 o
   1   4   4     73.54     70.41      1.58 o
   2   4   4    104.11     99.60      2.16 o
   3   4   4     46.99     45.22      1.19 o
   4   4   4     61.66     61.21      1.51 o
   5   4   4    131.29    128.44      2.74 o
   6   4   4    198.50    192.61      4.03 o
   7   4   4    171.98    169.37      3.54 o
   8   4   4    139.49    137.60      2.92 o
   9   4   4     90.32     86.61      2.02 o
  10   4   4     33.38     32.98      1.24 o
  11   4   4      9.82      8.01      2.30 <
  12   4   4     17.73     15.25      2.55 o
 -13   5   4      9.99     10.98      4.76 <
 -12   5   4     42.73     39.92      1.42 o
 -11   5   4      8.49     10.68      4.14 <
 -10   5   4      3.90      5.44      8.79 <
  -9   5   4     94.04     90.29      1.99 o
  -8   5   4     88.04     83.50      1.88 o
  -7   5   4     79.74     77.04      1.73 o
  -6   5   4     71.86     69.75      1.60 o
  -5   5   4     16.10     16.21      1.79 o
  -4   5   4     66.12     69.00      1.51 o
  -3   5   4     35.58     36.21      1.08 o
  -2   5   4     54.41     52.98      1.30 o
  -1   5   4     58.62     60.18      1.42 o
   0   5   4     80.43     79.82      1.75 o
   1   5   4     51.52     49.57      1.38 o
   2   5   4     34.07     34.93      1.25 o
   3   5   4     52.76     51.64      1.37 o
   4   5   4     13.55      9.84      2.28 <
   5   5   4     81.44     81.49      1.88 o
   6   5   4    104.29    101.12      2.33 o
   7   5   4     73.46     69.43      1.75 o
   8   5   4     11.41      8.47      2.80 <
   9   5   4     35.21     33.58      1.38 o
  10   5   4     35.62     37.15      1.06 o
 -11   6   4     12.63      9.45      3.25 <
 -10   6   4     91.21     84.26      2.03 o
  -9   6   4    102.19     97.27      2.25 o
  -8   6   4      8.61      2.77      4.95 <
  -7   6   4      6.86      3.73      4.94 <
  -6   6   4     75.87     72.75      1.88 o
  -5   6   4     20.54     22.37      1.92 o
  -4   6   4     58.90     56.09      1.44 o
  -3   6   4     27.26     22.19      1.82 o
  -2   6   4     13.09     11.22      2.75 <
  -1   6   4     71.79     70.82      1.78 o
   0   6   4     92.63     93.42      2.11 o
   1   6   4     89.94     96.28      2.06 o
   2   6   4     15.21      8.31      2.28 o
   3   6   4     41.10     44.00      1.26 o
   4   6   4      4.55      2.04      6.31 <
   5   6   4     31.37     33.39      1.44 o
   6   6   4     78.60     79.72      1.88 o
   7   6   4     52.75     54.51      1.40 o
   8   6   4     66.39     66.20      1.54 o
  -8   7   4     67.99     63.46      1.63 o
  -7   7   4     13.26     11.26      2.54 <
  -6   7   4      9.60      6.08      4.38 <
  -5   7   4     73.10     68.05      1.79 o
  -4   7   4     57.91     55.10      1.64 o
  -3   7   4     25.99     24.81      1.58 o
  -2   7   4      6.35      5.18      6.20 <
  -1   7   4     17.84     20.39      1.97 o
   0   7   4     42.33     46.52      1.27 o
   1   7   4     10.05      9.70      3.16 <
   2   7   4     40.73     44.04      1.28 o
   3   7   4      3.87      5.65      8.02 <
   4   7   4     10.17      7.93      3.37 <
   5   7   4     43.65     49.77      1.22 o
   6   7   4     13.62     12.26      4.21 <
  -3   8   4     14.16      3.22      2.78 <
  -2   8   4     15.67     11.57      2.55 o
  -1   8   4     11.91     14.67      3.41 <
 -15   1   5      0.32      0.87     40.12 <
 -14   1   5     33.53     34.59      1.55 o
 -13   1   5     29.80     31.16      1.45 o
 -12   1   5     85.30     84.60      1.91 o
 -11   1   5     51.10     51.32      1.61 o
 -10   1   5     14.00     13.28      2.29 o
  -9   1   5     39.76     41.64      1.09 o
  -8   1   5     90.12     91.89      1.86 o
  -7   1   5    137.08    139.72      2.78 o
  -6   1   5     24.90     23.04      1.07 o
  -5   1   5    215.73    217.40      4.34 o
  -4   1   5      9.31      8.26      1.97 <
  -3   1   5     32.69     34.70      0.89 o
  -2   1   5     76.21     78.39      1.59 o
  -1   1   5     84.35     81.81      1.73 o
   0   1   5     10.34      9.37      1.45 o
   1   1   5     56.64     51.48      1.25 o
   2   1   5      9.13      5.70      1.76 <
   3   1   5     24.69     20.90      0.89 o
   4   1   5    106.26    101.12      2.21 o
   5   1   5     64.56     64.38      1.43 o
   6   1   5    124.06    120.58      2.55 o
   7   1   5     60.11     61.29      1.40 o
   8   1   5     20.04     20.65      1.58 o
   9   1   5     21.33     25.65      1.51 o
  10   1   5     70.64     78.44      1.60 o
  11   1   5     13.48     18.08      1.62 o
  12   1   5     12.74      8.59      1.96 o
 -15   2   5     22.37     19.46      1.93 o
 -14   2   5     21.02     23.41      1.78 o
 -13   2   5     11.76      8.49      2.52 <
 -12   2   5     52.00     51.27      1.36 o
 -11   2   5     33.11     32.55      1.19 o
 -10   2   5     31.21     33.02      1.17 o
  -9   2   5     22.49     23.90      1.41 o
  -8   2   5    297.04    294.26      5.97 o
  -7   2   5     80.65     84.93      1.69 o
  -6   2   5      9.49      1.65      2.05 <
  -5   2   5     93.37     98.18      1.93 o
  -4   2   5    154.15    153.15      3.12 o
  -3   2   5     72.98     71.20      1.52 o
  -2   2   5     46.50     42.37      1.10 o
  -1   2   5     12.25     17.84      1.40 o
   0   2   5     47.55     48.95      1.07 o
   1   2   5    205.33    207.26      4.13 o
   2   2   5     82.98     83.26      1.82 o
   3   2   5     31.08     29.70      1.14 o
   4   2   5     47.71     45.89      1.19 o
   5   2   5      3.36      1.16      6.95 <
   6   2   5      5.10      3.10      4.64 <
   7   2   5    115.61    114.12      2.40 o
   8   2   5      8.38      9.61      2.93 <
   9   2   5    147.88    151.14      3.07 o
  10   2   5     16.78     16.87      1.84 o
  11   2   5     13.14      9.99      2.09 o
  12   2   5     30.38     29.33      1.02 o
 -14   3   5     54.11     53.08      1.49 o
 -13   3   5      9.92      5.67      3.49 <
 -12   3   5      7.68      6.06      4.71 <
 -11   3   5     33.11     34.40      1.17 o
 -10   3   5     22.34     25.01      1.58 o
  -9   3   5    112.94    109.56      2.35 o
  -8   3   5    153.54    149.99      3.12 o
  -7   3   5     95.24     90.47      1.98 o
  -6   3   5     32.25     30.81      1.07 o
  -5   3   5     22.71     26.47      1.02 o
  -4   3   5    113.13    109.49      2.31 o
  -3   3   5     42.79     39.37      1.10 o
  -2   3   5     30.36     28.58      1.04 o
  -1   3   5     10.95     13.65      1.70 o
   0   3   5    105.19    107.32      2.17 o
   1   3   5     26.43     25.51      1.06 o
   2   3   5     16.13     19.37      1.70 o
   3   3   5    258.17    257.96      5.19 o
   4   3   5     45.55     47.62      1.20 o
   5   3   5    241.58    238.14      4.87 o
   6   3   5    231.45    225.04      4.70 o
   7   3   5    159.97    162.96      3.30 o
   8   3   5     89.06     87.61      1.91 o
   9   3   5     40.12     39.99      1.13 o
  10   3   5     36.89     34.99      1.15 o
  11   3   5      6.35      0.52      4.07 <
 -13   4   5      2.57      1.14     19.79 <
 -12   4   5     24.45     24.15      1.71 o
 -11   4   5     17.69     16.50      2.52 o
 -10   4   5    204.39    189.14      4.13 o
  -9   4   5      3.45      1.01      8.89 <
  -8   4   5     63.59     61.49      1.52 o
  -7   4   5     10.37      5.92      2.96 <
  -6   4   5     60.44     57.85      1.42 o
  -5   4   5     43.60     40.60      1.28 o
  -4   4   5     41.21     38.79      1.20 o
  -3   4   5     24.96     24.22      1.12 o
  -2   4   5     70.43     66.43      1.52 o
  -1   4   5     99.12     98.69      2.08 o
   0   4   5     35.06     37.70      1.11 o
   1   4   5     51.76     52.22      1.25 o
   2   4   5     50.20     49.90      1.25 o
   3   4   5    130.74    131.64      2.71 o
   4   4   5     31.99     31.36      1.38 o
   5   4   5    102.52    100.52      2.16 o
   6   4   5     79.18     79.62      1.86 o
   7   4   5     49.61     48.35      1.37 o
   8   4   5     16.57     17.31      1.96 o
   9   4   5     12.55     11.09      2.85 <
  10   4   5      9.22     13.15      3.09 <
 -12   5   5     33.39     36.16      1.75 o
 -11   5   5    108.30    103.43      2.29 o
 -10   5   5     75.54     70.65      1.67 o
  -9   5   5     16.19     14.78      1.79 o
  -8   5   5     99.63     95.26      2.10 o
  -7   5   5     44.18     44.40      1.24 o
  -6   5   5     36.13     35.88      1.22 o
  -5   5   5     55.26     54.60      1.41 o
  -4   5   5     40.43     40.92      1.31 o
  -3   5   5    141.93    133.05      2.93 o
  -2   5   5     11.58      7.84      2.82 <
  -1   5   5     22.01     16.86      1.51 o
   0   5   5     35.84     35.17      1.17 o
   1   5   5     28.26     26.60      1.42 o
   2   5   5     66.81     63.76      1.62 o
   3   5   5     12.70     13.78      3.03 <
   4   5   5    195.32    191.67      3.99 o
   5   5   5     40.94     38.60      1.46 o
   6   5   5     71.08     72.61      1.87 o
   7   5   5      8.07     12.48      4.20 <
   8   5   5     27.35     28.09      1.39 o
   9   5   5      0.00      9.40     41.38 <
 -10   6   5     71.90     67.59      1.68 o
  -9   6   5     40.45     40.72      1.32 o
  -8   6   5      6.76      3.42      4.67 <
  -7   6   5     17.48     13.23      2.04 o
  -6   6   5     47.93     43.18      1.40 o
  -5   6   5     21.44     21.78      1.85 o
  -4   6   5     12.19     14.63      3.99 <
  -3   6   5     54.93     54.93      1.73 o
  -2   6   5     36.80     42.02      1.45 o
  -1   6   5     82.91     86.37      1.94 o
   0   6   5     70.59     71.03      1.75 o
   1   6   5     53.52     57.77      1.40 o
   2   6   5     42.92     45.52      1.48 o
   3   6   5      1.18      3.50     28.06 <
   4   6   5      4.22      2.71      7.57 <
   5   6   5     29.95     31.54      1.33 o
   6   6   5      0.00      0.38     39.50 <
   7   6   5     27.71     23.92      1.30 o
  -7   7   5     18.70     19.12      3.18 <
  -6   7   5     26.70     25.26      1.62 o
  -5   7   5     74.78     71.29      1.77 o
  -4   7   5     18.68     19.59      2.25 o
  -3   7   5     38.97     34.35      1.56 o
  -2   7   5     56.28     56.61      1.61 o
  -1   7   5     43.53     46.47      1.33 o
   0   7   5     10.18      6.18      3.30 <
   1   7   5     25.25     27.87      1.57 o
   2   7   5     45.60     45.56      1.40 o
   3   7   5     75.88     82.58      1.76 o
   4   7   5     13.58      9.62      3.02 <
 -15   0   6     11.24      9.97      4.33 <
 -14   0   6    113.18    127.32      2.56 o
 -13   0   6     41.85     43.70      1.86 o
 -12   0   6      9.63      3.90      6.75 <
 -11   0   6    117.63    123.27      2.52 o
 -10   0   6     21.80     21.64      2.31 o
  -9   0   6    149.94    150.71      3.09 o
  -8   0   6     47.06     46.89      1.34 o
  -7   0   6    115.11    118.43      2.38 o
  -6   0   6     93.14     96.11      1.95 o
  -5   0   6     42.83     44.02      1.19 o
  -4   0   6    155.33    160.65      3.18 o
  -3   0   6     47.75     53.02      1.20 o
  -2   0   6     61.73     63.24      1.44 o
  -1   0   6     81.85     82.58      1.77 o
   0   0   6     80.24     77.03      1.76 o
   1   0   6     55.76     52.38      1.48 o
   2   0   6     28.00     26.85      1.09 o
   3   0   6     50.59     48.25      1.24 o
   4   0   6     44.79     47.55      1.19 o
   5   0   6     69.92     72.92      1.58 o
   6   0   6      8.47      3.93      3.89 <
   7   0   6      5.55      5.04      6.09 <
   8   0   6    229.08    238.66      4.65 o
   9   0   6     77.92     77.03      1.78 o
  10   0   6     11.06      8.12      3.28 <
  11   0   6     35.03     32.11      1.27 o
 -15   1   6     37.27     43.92      1.65 o
 -14   1   6     10.84      2.43      3.75 <
 -13   1   6     19.73     21.00      1.78 o
 -12   1   6     24.33     23.48      1.55 o
 -11   1   6     30.20     33.00      1.34 o
 -10   1   6     16.75     17.82      2.00 o
  -9   1   6     64.99     65.31      1.49 o
  -8   1   6      3.71      5.50      6.31 <
  -7   1   6     96.78     93.85      2.02 o
  -6   1   6     73.59     72.83      1.58 o
  -5   1   6    165.64    164.00      3.35 o
  -4   1   6     52.46     53.14      1.18 o
  -3   1   6     38.94     40.84      0.99 o
  -2   1   6     63.55     63.06      1.36 o
  -1   1   6    187.97    191.09      3.79 o
   0   1   6    236.85    240.52      4.76 o
   1   1   6     90.11     88.19      1.87 o
   2   1   6     18.11     19.42      1.25 o
   3   1   6     30.39     26.46      1.09 o
   4   1   6     29.54     28.23      1.01 o
   5   1   6     19.83     20.31      1.35 o
   6   1   6     80.03     79.25      1.72 o
   7   1   6     69.85     72.17      1.54 o
   8   1   6     43.36     51.97      1.22 o
   9   1   6     33.07     29.31      1.14 o
  10   1   6     14.00     15.34      2.00 o
  11   1   6     48.45     49.50      1.21 o
 -14   2   6      7.36      5.44      5.71 <
 -13   2   6      6.37      1.43      5.27 <
 -12   2   6     61.65     63.02      1.52 o
 -11   2   6     83.40     78.69      1.90 o
 -10   2   6    106.16    107.25      2.22 o
  -9   2   6     30.28     31.84      1.32 o
  -8   2   6     52.30     54.62      1.32 o
  -7   2   6    120.52    118.53      2.48 o
  -6   2   6     22.34     21.00      1.17 o
  -5   2   6    109.43    108.10      2.25 o
  -4   2   6     52.72     55.17      1.22 o
  -3   2   6     36.88     38.98      0.98 o
  -2   2   6     16.45     16.25      1.42 o
  -1   2   6     21.63     23.15      1.17 o
   0   2   6     20.05     18.09      1.14 o
   1   2   6     76.31     74.63      1.62 o
   2   2   6    132.84    134.38      2.73 o
   3   2   6     66.28     65.92      1.49 o
   4   2   6     37.19     37.48      1.30 o
   5   2   6    152.76    149.67      3.17 o
   6   2   6     27.63     25.73      1.24 o
   7   2   6     22.19     21.71      1.41 o
   8   2   6     14.79      7.69      1.87 o
   9   2   6     31.18     33.62      1.23 o
  10   2   6     24.94     23.91      1.16 o
  11   2   6     27.38     22.70      1.29 o
 -13   3   6      6.53      7.07      6.11 <
 -12   3   6     66.54     64.67      1.57 o
 -11   3   6     20.43     19.46      1.53 o
 -10   3   6     96.09     94.27      2.03 o
  -9   3   6    146.72    145.16      3.00 o
  -8   3   6     20.59     21.68      1.63 o
  -7   3   6     48.58     47.05      1.28 o
  -6   3   6     74.98     73.00      1.63 o
  -5   3   6      5.18      6.98      4.73 <
  -4   3   6     13.33     11.35      1.97 o
  -3   3   6     37.11     38.60      1.21 o
  -2   3   6     20.12     19.72      1.31 o
  -1   3   6      7.59      3.14      2.96 <
   0   3   6     26.36     28.06      1.18 o
   1   3   6     76.76     78.71      1.67 o
   2   3   6    120.18    116.33      2.51 o
   3   3   6    170.74    166.51      3.47 o
   4   3   6     17.21     19.29      1.86 o
   5   3   6    149.32    145.68      3.06 o
   6   3   6     43.02     44.67      1.24 o
   7   3   6     68.21     66.78      1.54 o
   8   3   6     28.36     28.29      1.19 o
   9   3   6      3.10      0.32      8.84 <
  10   3   6     19.42     13.45      1.63 o
 -12   4   6     89.19     86.80      2.00 o
 -11   4   6     83.04     84.75      1.84 o
 -10   4   6     62.37     58.51      1.49 o
  -9   4   6    142.90    136.72      2.96 o
  -8   4   6     27.26     26.49      1.36 o
  -7   4   6     54.73     55.29      1.36 o
  -6   4   6     13.58     14.35      3.06 <
  -5   4   6     45.70     44.68      1.51 o
  -4   4   6     35.18     34.40      1.32 o
  -3   4   6      9.32      2.53      3.46 <
  -2   4   6     39.20     38.85      1.44 o
  -1   4   6     17.97     14.14      1.83 o
   0   4   6    111.60    109.39      2.34 o
   1   4   6     93.23     92.74      2.00 o
   2   4   6     11.90     13.99      2.53 <
   3   4   6    127.97    126.18      2.67 o
   4   4   6    277.37    262.54      5.59 o
   5   4   6     36.12     31.25      1.37 o
   6   4   6     97.94     95.26      2.22 o
   7   4   6     60.33     59.44      1.44 o
   8   4   6      8.42      8.92      3.41 <
   9   4   6     34.00     34.59      1.28 o
 -11   5   6      0.00      2.38     45.93 <
 -10   5   6     71.36     72.73      1.62 o
  -9   5   6     36.64     34.41      1.14 o
  -8   5   6     28.89     27.06      1.21 o
  -7   5   6      9.19      0.20      3.16 <
  -6   5   6     28.17     28.24      1.45 o
  -5   5   6     43.14     44.16      1.47 o
  -4   5   6      6.55      6.88      6.06 <
  -3   5   6    164.35    160.69      3.39 o
  -2   5   6     56.28     58.44      1.41 o
  -1   5   6     31.66     24.23      1.51 o
   0   5   6     86.00     85.54      1.87 o
   1   5   6     13.98      5.78      2.55 <
   2   5   6      5.23     10.73      6.88 <
   3   5   6      7.07     11.93      5.61 <
   4   5   6     92.36     91.40      2.04 o
   5   5   6      4.28      6.97      7.73 <
   6   5   6     35.57     32.16      1.52 o
   7   5   6     13.49     14.67      2.45 <
  -8   6   6     47.62     44.47      1.21 o
  -7   6   6     30.81     31.12      1.66 o
  -6   6   6     20.88     19.77      2.20 o
  -5   6   6     29.79     30.19      1.50 o
  -4   6   6     50.72     47.82      1.43 o
  -3   6   6     37.89     44.26      1.60 o
  -2   6   6     13.68     19.59      3.05 <
  -1   6   6      6.18      5.83      6.72 <
   0   6   6     51.21     60.24      1.56 o
   1   6   6     53.55     57.74      1.52 o
   2   6   6     76.63     80.06      1.80 o
   3   6   6     24.47     29.39      1.91 o
   4   6   6     12.18      9.79      3.65 <
   5   6   6     11.29      5.35      2.87 <
  -5   7   6     13.04      4.33      3.14 <
  -4   7   6     60.39     55.63      1.52 o
  -3   7   6      0.00      3.05     54.93 <
  -2   7   6     75.20     72.31      1.77 o
  -1   7   6      6.15      4.41      6.68 <
   0   7   6     17.43     16.24      2.43 o
   1   7   6     29.79     27.49      1.76 o
 -14   1   7     62.68     65.42      1.53 o
 -13   1   7     54.31     57.54      1.36 o
 -12   1   7     17.47     19.57      2.00 o
 -11   1   7     82.99     82.89      1.87 o
 -10   1   7     20.75     24.34      1.50 o
  -9   1   7     47.27     47.42      1.26 o
  -8   1   7     37.70     37.79      1.13 o
  -7   1   7     51.54     52.96      1.24 o
  -6   1   7      9.44     10.14      2.76 <
  -5   1   7     27.49     29.49      1.19 o
  -4   1   7     31.22     31.61      1.00 o
  -3   1   7      9.51      9.49      2.25 <
  -2   1   7      5.95      4.27      3.93 <
  -1   1   7     96.61     97.44      2.02 o
   0   1   7     17.47     17.39      1.55 o
   1   1   7    168.73    165.28      3.43 o
   2   1   7     76.67     75.65      1.65 o
   3   1   7    103.75    102.31      2.19 o
   4   1   7     42.46     43.93      1.21 o
   5   1   7     26.73     31.15      1.31 o
   6   1   7    122.51    128.19      2.55 o
   7   1   7     70.32     70.47      1.59 o
   8   1   7     18.56     18.72      1.59 o
   9   1   7     11.82      8.20      2.25 <
  10   1   7      0.00      3.60     43.33 <
 -13   2   7     11.55     14.79      2.77 <
 -12   2   7     34.35     38.30      1.28 o
 -11   2   7     58.34     57.76      1.43 o
 -10   2   7     48.39     49.48      1.29 o
  -9   2   7      0.00      0.99     40.77 <
  -8   2   7     75.30     74.01      1.64 o
  -7   2   7     99.91     98.03      2.08 o
  -6   2   7     30.68     27.87      1.16 o
  -5   2   7     11.76      9.64      2.20 <
  -4   2   7     31.62     32.45      1.22 o
  -3   2   7     26.11     27.63      1.47 o
  -2   2   7    152.36    151.17      3.12 o
  -1   2   7     24.34     23.81      1.24 o
   0   2   7    144.14    144.37      2.96 o
   1   2   7     53.83     52.48      1.27 o
   2   2   7    137.90    139.94      2.83 o
   3   2   7    172.27    169.44      3.50 o
   4   2   7     28.09     27.17      1.27 o
   5   2   7     26.17     29.10      1.28 o
   6   2   7     46.79     49.31      1.24 o
   7   2   7     22.44     17.80      1.31 o
   8   2   7      0.00      1.09     37.52 <
   9   2   7     32.73     32.57      1.11 o
 -13   3   7    133.05    138.01      2.90 o
 -12   3   7      8.41      7.27      4.14 <
 -11   3   7    172.83    172.13      3.54 o
 -10   3   7     76.45     74.61      1.68 o
  -9   3   7     95.19     99.53      2.07 o
  -8   3   7     78.53     76.92      1.79 o
  -7   3   7      0.00      3.26     43.36 <
  -6   3   7     22.66     25.01      2.00 o
  -5   3   7     18.64     21.21      1.95 o
  -4   3   7      8.85      4.53      3.78 <
  -3   3   7     25.54     25.74      1.31 o
  -2   3   7     66.29     67.20      1.54 o
  -1   3   7      9.83      5.02      2.92 <
   0   3   7     93.69     93.70      2.01 o
   1   3   7      8.07      2.22      4.59 <
   2   3   7    237.64    231.19      4.81 o
   3   3   7      5.06      2.01      6.35 <
   4   3   7     83.49     84.75      1.81 o
   5   3   7     78.54     80.28      1.74 o
   6   3   7     47.83     47.63      1.23 o
   7   3   7     37.89     35.90      1.10 o
   8   3   7      8.53      0.36      3.08 <
 -12   4   7     53.72     59.93      1.76 o
 -11   4   7      9.03     10.47      3.78 <
 -10   4   7     25.27     28.59      1.60 o
  -9   4   7     10.77     14.74      3.67 <
  -8   4   7     18.38     18.30      2.26 o
  -7   4   7     10.48      8.25      4.22 <
  -6   4   7     10.50     13.91      4.20 <
  -5   4   7     63.88     61.35      1.79 o
  -4   4   7     19.49     23.05      1.80 o
  -3   4   7     30.00     29.23      1.34 o
  -2   4   7      9.56      7.67      3.30 <
  -1   4   7     53.53     49.70      1.37 o
   0   4   7     18.55     18.51      1.70 o
   1   4   7    133.62    129.02      2.80 o
   2   4   7    107.02    103.11      2.30 o
   3   4   7     65.70     61.23      1.60 o
   4   4   7    138.65    133.59      2.86 o
   5   4   7     85.77     80.84      1.86 o
   6   4   7     18.35     19.73      1.92 o
   7   4   7     23.32     23.35      1.53 o
 -10   5   7     53.00     52.24      1.81 o
  -9   5   7     23.14     25.16      1.61 o
  -8   5   7     13.46      8.11      2.67 <
  -7   5   7     25.63     25.98      1.48 o
  -6   5   7     17.62     11.75      1.96 o
  -5   5   7     16.16     18.79      2.14 o
  -4   5   7      6.78      0.65      6.86 <
  -3   5   7     37.99     38.67      1.40 o
  -2   5   7     96.43     96.50      2.05 o
  -1   5   7     17.49     18.24      1.79 o
   0   5   7     21.90     22.07      1.74 o
   1   5   7     12.32     11.89      2.60 <
   2   5   7     22.73     23.93      1.82 o
   3   5   7    100.36     96.66      2.22 o
   4   5   7     19.04     20.58      2.07 o
   5   5   7     29.04     28.35      1.50 o
   6   5   7      8.82     14.59      4.20 <
  -7   6   7     12.66     11.56      4.36 <
  -6   6   7    111.58    104.14      2.39 o
  -5   6   7     82.43     77.92      1.80 o
  -4   6   7     38.54     40.59      1.26 o
  -3   6   7     11.12      8.00      3.35 <
  -2   6   7     59.46     57.56      1.55 o
  -1   6   7     10.60     11.10      5.02 <
   0   6   7     35.81     34.58      1.48 o
   1   6   7     49.47     49.14      1.38 o
   2   6   7     23.02     21.37      1.77 o
   3   6   7      6.62     12.52      7.65 <
 -13   0   8     10.31     14.38      4.43 <
 -12   0   8     12.93     18.65      3.78 <
 -11   0   8     23.01     24.16      2.51 o
 -10   0   8    108.02    107.28      2.57 o
  -9   0   8     41.83     40.89      1.40 o
  -8   0   8    121.90    124.61      2.56 o
  -7   0   8     10.13     12.09      3.15 <
  -6   0   8     29.83     31.76      1.34 o
  -5   0   8     13.92     12.20      2.17 o
  -4   0   8     62.03     62.54      1.70 o
  -3   0   8    216.23    215.60      4.43 o
  -2   0   8    121.02    115.78      2.62 o
  -1   0   8     96.81     95.40      2.19 o
   0   0   8     30.78     32.96      1.73 o
   1   0   8    104.71     99.91      2.33 o
   2   0   8     11.27     12.33      3.77 <
   3   0   8     64.54     65.13      1.70 o
   4   0   8    113.59    114.54      2.47 o
   5   0   8    159.42    161.63      3.48 o
   6   0   8     37.66     31.54      2.14 o
   7   0   8     19.63     22.28      2.90 o
   8   0   8     50.82     50.46      1.85 o
 -13   1   8     11.58     14.89      2.95 <
 -12   1   8     29.25     31.27      1.45 o
 -11   1   8     21.18     26.56      1.72 o
 -10   1   8      4.39      5.20      7.50 <
  -9   1   8     76.41     79.86      1.67 o
  -8   1   8     77.50     77.97      1.68 o
  -7   1   8     55.39     53.60      1.31 o
  -6   1   8      9.43      6.80      2.66 <
  -5   1   8     47.70     47.01      1.28 o
  -4   1   8     82.33     84.78      1.82 o
  -3   1   8     14.44     15.15      2.07 o
  -2   1   8     23.18     23.65      1.37 o
  -1   1   8     61.56     61.63      1.48 o
   0   1   8     12.14     15.23      2.48 <
   1   1   8     24.87     25.21      1.43 o
   2   1   8      1.73      4.70     17.46 <
   3   1   8      0.95      5.26     36.74 <
   4   1   8     16.60     22.07      1.95 o
   5   1   8     88.64     88.45      1.92 o
   6   1   8     42.55     46.58      1.20 o
   7   1   8     13.78     15.42      2.38 <
   8   1   8     32.85     31.23      1.44 o
 -12   2   8     11.80     13.82      2.74 <
 -11   2   8     33.16     35.32      1.15 o
 -10   2   8      0.00      4.97     47.49 <
  -9   2   8     11.28      8.92      2.54 <
  -8   2   8     13.52     13.11      2.02 o
  -7   2   8     15.50     14.18      1.68 o
  -6   2   8     17.37     17.12      1.68 o
  -5   2   8     24.89     27.95      1.64 o
  -4   2   8    104.47    102.67      2.22 o
  -3   2   8     28.99     28.17      1.43 o
  -2   2   8     85.62     82.34      1.94 o
  -1   2   8    202.67    196.18      4.13 o
   0   2   8    166.55    157.70      3.48 o
   1   2   8     64.46     63.46      1.79 o
   2   2   8     26.78     27.66      1.57 o
   3   2   8     24.11     26.56      1.44 o
   4   2   8     12.40     12.28      2.38 <
   5   2   8     42.69     39.23      1.15 o
   6   2   8     14.30      9.01      1.95 o
   7   2   8      8.48      9.19      3.71 <
 -11   3   8     23.06     28.88      1.91 o
 -10   3   8     12.26     16.03      2.84 <
  -9   3   8     21.80     20.64      2.01 o
  -8   3   8      6.64     11.19      5.90 <
  -7   3   8     14.60     13.81      2.46 <
  -6   3   8      0.00      5.70     42.04 <
  -5   3   8     20.61     22.11      2.08 o
  -4   3   8     19.81     19.27      1.73 o
  -3   3   8     19.20     19.68      1.75 o
  -2   3   8     42.29     41.94      1.29 o
  -1   3   8     52.35     51.25      1.45 o
   0   3   8    150.78    146.99      3.18 o
   1   3   8     96.50     97.01      2.10 o
   2   3   8    120.13    117.93      2.54 o
   3   3   8     40.71     42.17      1.36 o
   4   3   8     12.66     13.73      2.64 <
   5   3   8     41.32     37.23      1.27 o
   6   3   8     19.67     22.43      1.72 o
 -10   4   8     47.22     49.63      1.31 o
  -9   4   8     34.98     33.87      1.36 o
  -8   4   8     25.70     22.37      1.57 o
  -7   4   8     17.54     20.84      2.25 o
  -6   4   8     42.72     41.40      1.44 o
  -5   4   8     30.01     30.73      1.76 o
  -4   4   8     30.60     32.83      1.45 o
  -3   4   8     61.37     57.85      1.52 o
  -2   4   8      8.44      8.95      3.70 <
  -1   4   8      5.90      3.02      5.34 <
   0   4   8     43.89     43.08      1.55 o
   1   4   8     41.80     38.96      1.31 o
   2   4   8     44.40     43.26      1.31 o
   3   4   8     76.97     75.39      1.73 o
   4   4   8     55.66     55.95      1.38 o
   5   4   8     10.99     17.96      3.39 <
  -8   5   8     46.46     40.76      1.40 o
  -7   5   8     58.17     55.04      1.44 o
  -6   5   8     75.53     74.02      1.70 o
  -5   5   8     33.38     29.03      1.35 o
  -4   5   8     24.75     24.47      1.88 o
  -3   5   8     30.06     32.34      1.44 o
  -2   5   8     11.82      4.23      3.11 <
  -1   5   8     17.48     19.30      2.13 o
   0   5   8     44.17     44.91      1.25 o
   1   5   8    124.89    122.66      2.59 o
   2   5   8      1.30      1.31     39.73 <
   3   5   8     45.87     45.72      1.67 o
 -11   1   9      4.71      4.73      7.33 <
 -10   1   9     52.67     56.96      1.33 o
  -9   1   9     27.35     28.41      1.15 o
  -8   1   9     20.79     23.40      1.43 o
  -7   1   9     25.91     25.86      1.40 o
  -6   1   9     48.02     49.03      1.31 o
  -5   1   9     99.49     99.46      2.12 o
  -4   1   9      0.00      1.65     41.89 <
  -3   1   9    143.44    140.89      2.98 o
  -2   1   9     14.21     13.16      2.58 <
  -1   1   9     79.09     78.33      1.75 o
   0   1   9     58.89     59.45      1.41 o
   1   1   9     40.23     39.48      1.21 o
   2   1   9     19.20     19.52      1.81 o
   3   1   9    106.05    106.16      2.30 o
   4   1   9     53.62     53.49      1.52 o
   5   1   9      8.04      9.97      5.03 <
   6   1   9     38.84     34.93      1.78 o
 -10   2   9     21.90     23.40      2.04 o
  -9   2   9     19.33     17.92      1.95 o
  -8   2   9      5.60     12.34      7.75 <
  -7   2   9     31.41     34.32      1.26 o
  -6   2   9     23.20     26.21      1.34 o
  -5   2   9     27.60     29.29      1.28 o
  -4   2   9     23.39     24.61      1.48 o
  -3   2   9     64.59     61.62      1.51 o
  -2   2   9    106.97    108.34      2.37 o
  -1   2   9    112.55    114.87      2.45 o
   0   2   9     91.02     89.53      2.10 o
   1   2   9     55.60     55.30      1.61 o
   2   2   9     20.44     23.18      2.07 o
   3   2   9     39.52     40.48      1.49 o
   4   2   9     13.94     13.04      2.89 <
   5   2   9      0.00      6.22     53.48 <
  -9   3   9     13.65     17.28      3.10 <
  -8   3   9     12.96     12.51      2.60 <
  -7   3   9     41.82     42.88      1.37 o
  -6   3   9      5.50      8.14      5.47 <
  -5   3   9     72.85     71.64      1.63 o
  -4   3   9     58.53     57.08      1.48 o
  -3   3   9     43.13     43.41      1.55 o
  -2   3   9     63.42     62.66      1.67 o
  -1   3   9     19.34     16.87      2.22 o
   0   3   9     39.88     40.68      1.58 o
   1   3   9      6.53     12.61      5.93 <
   2   3   9     13.08     12.24      2.99 <
   3   3   9     27.94     27.25      1.57 o
   4   3   9     10.26      9.89      3.96 <
  -7   4   9     32.09     29.99      1.27 o
  -6   4   9     32.29     32.70      1.35 o
  -5   4   9     34.98     35.88      1.32 o
  -4   4   9      3.71      1.70      9.66 <
  -3   4   9     15.75     11.21      2.32 o
  -2   4   9     46.76     46.49      1.44 o
  -1   4   9     88.97     85.73      2.00 o
   0   4   9     58.40     54.71      1.53 o
   1   4   9     78.59     74.30      1.81 o
   2   4   9      9.20     18.86      5.67 <
  -8   0  10     56.89     61.60      1.83 o
  -7   0  10     91.70     93.33      2.27 o
  -6   0  10     15.08     21.42      3.62 <
  -5   0  10     52.37     52.93      1.91 o
  -4   0  10    102.18    100.02      2.46 o
  -3   0  10     14.16     20.43      3.07 <
  -2   0  10     54.65     53.98      1.51 o
  -1   0  10      4.65      8.11      8.79 <
   0   0  10     15.46     15.00      2.75 <
   1   0  10     68.18     67.43      1.63 o
   2   0  10      8.63      7.41      7.18 <
  -8   1  10     19.09     13.26      3.03 o
  -7   1  10     23.36     24.46      1.57 o
  -6   1  10     63.27     66.22      1.51 o
  -5   1  10     96.23     95.03      2.07 o
  -4   1  10     37.10     37.17      1.30 o
  -3   1  10     99.71    101.39      2.14 o
  -2   1  10    109.36    109.44      2.37 o
  -1   1  10     12.63      9.88      2.65 <
   0   1  10     22.56     23.02      1.64 o
   1   1  10     54.51     54.07      1.47 o
   2   1  10     55.64     58.81      1.50 o
  -7   2  10     14.28     16.68      2.63 <
  -6   2  10     43.94     41.46      1.27 o
  -5   2  10     72.37     72.00      1.71 o
  -4   2  10     16.71     17.68      1.86 o
  -3   2  10    103.75    100.48      2.27 o
  -2   2  10     74.59     69.43      1.78 o
  -1   2  10      9.80      8.52      3.93 <
   0   2  10     43.75     44.00      1.41 o
   1   2  10      0.00      1.68     43.67 <
  -5   3  10      0.00      7.30     45.99 <
  -4   3  10     92.37     91.46      1.97 o
  -3   3  10     10.06      0.63      3.90 <
  -2   3  10      4.86      8.36      7.87 <
  -1   3  10     25.20     21.97      1.59 o
